# Supplementary material for: Cis-trans isomerization of peptoid residues in the collagen triple-helix
Source: Nat Commun. 2023 Nov 21;14:7571. doi: 10.1038/s41467-023-43469-8 (PMC10663571; doi:10.1038/s41467-023-43469-8)
Supplement: Supplementary file 6 — Source Data [file 41467_2023_43469_MOESM6_ESM.xlsx]

## Sheet: Tm Fig 2c+2f
	Pro-CMP	Nasn-CMP	Nchx-CMP	Nleu-CMP	Nlys-CMP	Nphe-CMP	Sar-CMP	N2pic-CMP-HCl	Nbtm+-CMP	Net2ae-CMP	Nipr2ae-CMP	Nme2ae-CMP	Nme3ae-CMP	Ala-CMP	Asn-CMP	Leu-CMP	Lys-CMP	Phe-CMP
Temperature (°C)	d[θ] / dT
4.01	0	0	0	0	0	0	0	0	0	0	0	0	0	0	0	0	0	0
4.11	0	0	0	0	0	0	0	0	0	0	0	0	0	0	0	0	0	0
4.21	0	0	0	0	0	0	0	0	0	0	0	0	0	0	0	0	0	0
4.31	0	0	0	0	0	0	0	0	0	0	0	0	0	0	0	0	0	0
4.41	0	0	0	0	0	0	0	0	0	0	0	0	0	0	0	0	0	0
4.51	0	0	0	0	0	0	0	0	0	0	0	0	0	0	0	0	0	0
4.61	0	0	0	0	0	0	0	0	0	0	0	0	0	0	0	0	0	0
4.71	0	0	0	0	0	0	0	0	0	0	0	0	0	0	0	0	0	0
4.81	0	0	0	0	0	0	0	0	0	0	0	0	0	0	0	0	0	0
4.91	0	0	0	0	0	0	0	0	0	0	0	0	0	0	0	0	0	0
5.01	0.0253425	-0.00649309	0.0155964	-0.00183201	-0.0165997	0.00234365	0.0139122	-0.00290632	0.0126081	0.0135579	0.000567913	-0.0031271	0.00625944	0.0131588	0.012619	0.00293684	-0.00448751	0.0142999
5.11	0.0264173	-0.00721025	0.016746	-0.00240421	-0.015594	0.00222492	0.0152521	-0.00264311	0.01196	0.0143661	0.00183201	-0.00555182	0.00647545	0.0130348	0.0113273	0.00223494	-0.00322866	0.015739
5.21	0.0271459	-0.00826454	0.0180092	-0.00306368	-0.0147905	0.00236607	0.016376	-0.00220585	0.0114639	0.0147076	0.00263882	-0.00804996	0.00603294	0.0124736	0.0104957	0.00201941	-0.00207853	0.0171056
5.31	0.0275016	-0.00960875	0.0194087	-0.00371933	-0.0141168	0.00270414	0.0173163	-0.00163937	0.0112078	0.0146775	0.00291204	-0.0104775	0.004879	0.0115952	0.0102034	0.00227451	-0.0010252	0.0183163
5.41	0.0275202	-0.0111175	0.0209494	-0.00422955	-0.0134392	0.00310659	0.0181155	-0.00105572	0.0112624	0.0144014	0.00264931	-0.0126576	0.00309801	0.0105872	0.0104804	0.00289679	-2.0504e-05	0.0192785
5.51	0.0272918	-0.0126009	0.0226183	-0.00440645	-0.0126152	0.00338078	0.0188251	-0.000628471	0.0116656	0.01403	0.00191593	-0.0143752	0.000916958	0.00968933	0.0112944	0.00370502	0.00102234	0.019897
5.61	0.0269136	-0.0138965	0.0243883	-0.00407076	-0.0115457	0.00337696	0.0194874	-0.000511646	0.0124109	0.0136886	0.0008111	-0.0154428	-0.00138998	0.00908756	0.0125518	0.00452852	0.00218868	0.0201006
5.71	0.0264678	-0.0148973	0.0262127	-0.0031271	-0.0101686	0.00302982	0.0201211	-0.000786304	0.0134385	0.0134554	-0.00056839	-0.0157928	-0.00360441	0.00887489	0.0141149	0.00524473	0.00354433	0.019866
5.81	0.0260139	-0.0155506	0.0280328	-0.00156593	-0.00845861	0.00236559	0.0207176	-0.00145006	0.0146348	0.0133629	-0.00212812	-0.0154872	-0.00557327	0.0090456	0.0158062	0.00578547	0.00513268	0.0192213
5.91	0.0255957	-0.0158567	0.029768	0.000531197	-0.00643158	0.00150013	0.0212421	-0.00242138	0.0158315	0.0133982	-0.00377703	-0.0147157	-0.00720739	0.00949764	0.0174084	0.00613356	0.00697899	0.0182438
6.01	0.0252442	-0.0158687	0.0313306	0.00300121	-0.00416899	0.000634193	0.021636	-0.00354385	0.0168161	0.0135007	-0.00542879	-0.0137901	-0.00848484	0.0100379	0.0186682	0.00631714	0.00908279	0.0170507
6.11	0.0249963	-0.0156636	0.0326462	0.00564718	-0.00178576	-2.09808e-05	0.0218472	-0.00464439	0.0174172	0.0135903	-0.00701523	-0.0130234	-0.00944042	0.0104661	0.0193863	0.00637674	0.0114074	0.0157642
6.21	0.0248489	-0.0153165	0.0336528	0.00828743	0.000605583	-0.000341415	0.021862	-0.00558805	0.0175383	0.0136094	-0.00848675	-0.0126033	-0.0101223	0.0106807	0.0194583	0.00635576	0.0138764	0.0145006
6.31	0.0247407	-0.0149045	0.0343051	0.0107503	0.00289536	-0.000302792	0.0217047	-0.0062809	0.0171609	0.0135264	-0.00980616	-0.012589	-0.0105848	0.0106864	0.0188804	0.0063014	0.0163779	0.013381
6.41	0.0245156	-0.0147543	0.034646	0.0129352	0.00468826	4.91142e-05	0.0211792	-0.00656605	0.0163567	0.0129857	-0.0111089	-0.012908	-0.0107722	0.0101013	0.0179925	0.00640297	0.0187087	0.0123792
6.51	0.0240173	-0.0149117	0.034656	0.0147147	0.00591803	0.00054884	0.0204029	-0.00643587	0.0152636	0.0120144	-0.0123887	-0.0133471	-0.0107665	0.00917101	0.0169792	0.00671148	0.0206833	0.011611
6.61	0.0231428	-0.015379	0.0343428	0.0160451	0.00657558	0.00103378	0.0195055	-0.00590467	0.0140345	0.0106416	-0.013639	-0.0136561	-0.0106583	0.00815916	0.0160375	0.00726175	0.0221424	0.0111327
6.71	0.0218935	-0.0161042	0.0337234	0.016983	0.0066967	0.00141382	0.0185957	-0.00502777	0.0127974	0.00891829	-0.0148306	-0.0136662	-0.0105419	0.00726891	0.0153184	0.00804996	0.0230207	0.0109448
6.81	0.0203705	-0.0169835	0.0328193	0.017684	0.00636578	0.00167513	0.0177517	-0.00390291	0.0116515	0.00691557	-0.0159044	-0.0132899	-0.010519	0.00664568	0.0149331	0.00903225	0.0233521	0.010994
6.91	0.0187745	-0.017858	0.0316615	0.0184007	0.00570774	0.0018816	0.0170264	-0.00267076	0.0106688	0.00472832	-0.016777	-0.012527	-0.010694	0.00637627	0.0149508	0.0101261	0.023272	0.0111685
7.01	0.0173969	-0.0185204	0.0302882	0.0194659	0.00488281	0.00216579	0.0164437	-0.00151062	0.00989628	0.00246191	-0.0173478	-0.0114527	-0.011178	0.00649309	0.0153961	0.0112119	0.0230093	0.0113034
7.11	0.0164795	-0.0187774	0.0287466	0.0211306	0.00403023	0.00263786	0.0160074	-0.000581741	0.00935721	0.000204563	-0.0175614	-0.01016	-0.0120311	0.00699997	0.0162282	0.0121627	0.0228009	0.0112314
7.21	0.0161376	-0.0185261	0.0270782	0.0234799	0.00324917	0.00333929	0.0157061	2.71797e-05	0.00902295	-0.00196314	-0.0174136	-0.00873947	-0.0132289	0.00786304	0.0173292	0.0128746	0.0227852	0.0108562
7.31	0.0163565	-0.0177574	0.0253239	0.0264373	0.00259066	0.00423956	0.015512	0.000289917	0.00880933	-0.00396538	-0.0169449	-0.00728703	-0.0146556	0.00900793	0.0185008	0.0132694	0.0230002	0.0101576
7.41	0.0169921	-0.0165567	0.0235195	0.0297618	0.00206661	0.00523329	0.0153832	0.000252247	0.00857377	-0.0057354	-0.0162458	-0.00589752	-0.0161057	0.0103197	0.0194669	0.0132885	0.0233822	0.00919485
7.51	0.0177851	-0.0150809	0.021697	0.0330429	0.00164938	0.0061636	0.0152636	1.90735e-05	0.00813222	-0.0072093	-0.0154538	-0.00466633	-0.0173025	0.011651	0.0198941	0.0128903	0.0237799	0.00809956
7.61	0.0184979	-0.0134563	0.0198703	0.0358133	0.00129318	0.00690365	0.0151086	-0.000307083	0.00733042	-0.00833702	-0.0146976	-0.00367355	-0.0180359	0.0128698	0.0195351	0.0120502	0.0240498	0.0070343
7.71	0.0189881	-0.0117803	0.018033	0.0377579	0.000927925	0.00741053	0.0149012	-0.000637054	0.00608659	-0.00912142	-0.0140128	-0.00296879	-0.0182052	0.0138874	0.0183001	0.0107999	0.0240855	0.00612831
7.81	0.0192184	-0.0101209	0.016151	0.0387268	0.000461102	0.00771523	0.0146527	-0.000898361	0.0043931	-0.00961876	-0.0133491	-0.00256729	-0.0178151	0.0146627	0.016253	0.00922823	0.0238118	0.00547791
7.91	0.019249	-0.00852251	0.0141702	0.0387397	-0.000220299	0.00792789	0.0144033	-0.00103569	0.00231743	-0.00994539	-0.0125589	-0.00245476	-0.0169754	0.0152011	0.0136132	0.00748396	0.0231848	0.00514126
8.01	0.0192347	-0.00699997	0.0120144	0.037951	-0.00119638	0.00822401	0.0142198	-0.0010066	4.52995e-06	-0.0102639	-0.0114331	-0.0025835	-0.015893	0.0155573	0.010745	0.00576115	0.0221901	0.00514889
8.11	0.0193205	-0.00555468	0.00963736	0.0365567	-0.00246716	0.00872469	0.0141649	-0.000798702	-0.00237942	-0.0107174	-0.00983143	-0.00288677	-0.0147686	0.0158176	0.0080018	0.00422573	0.0208297	0.00549173
8.21	0.0195818	-0.00420094	0.00706053	0.0347538	-0.00399113	0.00945568	0.0142674	-0.000435352	-0.00467706	-0.0113926	-0.00773525	-0.00329685	-0.0137315	0.0160275	0.0056262	0.00296307	0.0191383	0.00610542
8.31	0.0200214	-0.0029645	0.00436974	0.0327511	-0.00567341	0.0103579	0.0145249	2.86102e-05	-0.00674486	-0.0123196	-0.00524902	-0.00374699	-0.0128422	0.0161877	0.00374603	0.00197887	0.0171843	0.00686646
8.41	0.0205703	-0.0018816	0.00171852	0.0307631	-0.00737906	0.0112824	0.0148988	0.000501633	-0.0084486	-0.0134678	-0.00259876	-0.00417519	-0.0120964	0.016252	0.00237799	0.00119495	0.0150704	0.0075922
8.51	0.0210862	-0.000995159	-0.000682354	0.0290012	-0.00894928	0.0120082	0.015316	0.000854492	-0.00967956	-0.0147514	-0.000115395	-0.00451756	-0.0114155	0.016139	0.00142813	0.000463009	0.0129333	0.00804949
8.61	0.021399	-0.000325203	-0.00265408	0.0276098	-0.0102539	0.0123463	0.0156922	0.000939846	-0.0103858	-0.0160584	0.00190878	-0.00469685	-0.0106821	0.0157943	0.000776768	-0.000353813	0.0109096	0.00804281
8.71	0.0214128	0.000142574	-0.00410175	0.0266404	-0.0111995	0.012219	0.0159512	0.000635624	-0.0105636	-0.0172944	0.00330544	-0.00466204	-0.00980854	0.015193	0.00032568	-0.00132799	0.00908899	0.0074544
8.81	0.021122	0.000452518	-0.0050106	0.0260558	-0.0117278	0.0116596	0.0160332	-0.000145912	-0.0102568	-0.0183802	0.00402355	-0.00439978	-0.00874519	0.014339	2.38419e-06	-0.00246191	0.00751448	0.006248
8.91	0.0206041	0.000682831	-0.00545359	0.0257273	-0.011816	0.0108128	0.0158906	-0.00146341	-0.00955439	-0.0192561	0.00413179	-0.00392914	-0.00747967	0.0132608	-0.000242233	-0.00369167	0.00617552	0.00446844
9.01	0.0200276	0.000935078	-0.00558043	0.0254483	-0.0114741	0.00988293	0.0154896	-0.00334263	-0.00858712	-0.0198698	0.00381041	-0.0033083	-0.00603294	0.0120125	-0.00043726	-0.00490093	0.00501108	0.00224161
9.11	0.0195813	0.00126791	-0.00556326	0.0250235	-0.0107398	0.0090313	0.0148191	-0.00574827	-0.00748014	-0.0201545	0.00325584	-0.00261688	-0.00445175	0.0106473	-0.000616074	-0.00597	0.00392294	-0.000273705
9.21	0.0193558	0.00169039	-0.00553226	0.0243092	-0.00969028	0.0083499	0.0139122	-0.00856638	-0.00633335	-0.0200529	0.00259876	-0.00191736	-0.00279474	0.00921154	-0.000819206	-0.0067935	0.0028367	-0.00294352
9.31	0.0193381	0.00216293	-0.00557375	0.023212	-0.00843954	0.0078578	0.0128474	-0.0115952	-0.00522184	-0.0195189	0.00190496	-0.00125265	-0.00113487	0.00773811	-0.00109482	-0.0072794	0.00170612	-0.0056572
9.41	0.0194073	0.00259829	-0.00573206	0.0216851	-0.00714445	0.00750208	0.0117493	-0.0145526	-0.00419641	-0.0185146	0.00117397	-0.000649929	0.000440598	0.00625467	-0.00149822	-0.00734663	0.000514984	-0.00833559
9.51	0.0193491	0.0028615	-0.00600958	0.0197506	-0.00600195	0.00719166	0.0107818	-0.0170817	-0.00328445	-0.0170178	0.000349522	-0.000121593	0.00183392	0.00477886	-0.00208282	-0.00692654	-0.000742912	-0.0109253
9.61	0.0189767	0.00281429	-0.00637913	0.0175185	-0.00519562	0.0068574	0.010088	-0.0188856	-0.00250196	-0.015059	-0.000620365	0.00030756	0.0029707	0.00333786	-0.00286007	-0.00598288	-0.00208235	-0.0134149
9.71	0.0182018	0.00237036	-0.0067997	0.0151191	-0.00479555	0.00643587	0.00973606	-0.0198312	-0.00184226	-0.0127068	-0.00175476	0.000614643	0.00382042	0.0019784	-0.00378847	-0.00453949	-0.00348568	-0.0158138
9.81	0.0170331	0.00150156	-0.00721025	0.0126958	-0.00475693	0.00587416	0.00972319	-0.0199447	-0.00127697	-0.0100665	-0.00303411	0.000784397	0.00439882	0.000763893	-0.00477791	-0.00268221	-0.00489092	-0.0181551
9.91	0.0155816	0.000237465	-0.0075326	0.0104008	-0.00491858	0.00512552	0.00997353	-0.0194163	-0.000754595	-0.00727892	-0.00440598	0.000809193	0.00476313	-0.00022459	-0.0056839	-0.000555992	-0.00619268	-0.0204897
10.01	0.0140514	-0.00133944	-0.00767994	0.00842333	-0.0050106	0.00415325	0.0103416	-0.0185843	-0.000216007	-0.00452042	-0.00576591	0.000686169	0.00501442	-0.000895977	-0.00632524	0.00164652	-0.00725555	-0.0228972
10.11	0.0126696	-0.00313282	-0.00759792	0.00696564	-0.00477219	0.00295591	0.0106764	-0.0177751	0.000377417	-0.00196552	-0.00699949	0.000398636	0.00524092	-0.00119925	-0.00656748	0.00376415	-0.00798035	-0.025454
10.21	0.0115952	-0.00505686	-0.00728703	0.00615501	-0.00405312	0.00158787	0.0108662	-0.017199	0.00103259	0.000279903	-0.00806236	-6.62804e-05	0.00546074	-0.0011425	-0.00635862	0.0056963	-0.00831985	-0.0281696
10.31	0.0109215	-0.0070343	-0.00679827	0.00603199	-0.0028286	0.000156879	0.0108356	-0.0169549	0.00172877	0.00218105	-0.00898933	-0.000711918	0.00562286	-0.000790596	-0.00573158	0.00739956	-0.00827932	-0.030982
10.41	0.0106735	-0.00899839	-0.00623178	0.00655174	-0.001194	-0.00117588	0.0105505	-0.0170236	0.0024128	0.0037756	-0.00989151	-0.00153446	0.0056057	-0.000268936	-0.00480175	0.00889158	-0.00791788	-0.0337558
10.51	0.0108104	-0.0108933	-0.00574207	0.00761318	0.000640869	-0.00219822	0.0100121	-0.0172777	0.00301242	0.00516939	-0.0109367	-0.00252342	0.00521755	0.000241756	-0.00376034	0.0102396	-0.00734043	-0.036284
10.61	0.0112667	-0.0126839	-0.00546885	0.00910997	0.00245237	-0.00272989	0.00924873	-0.0175481	0.0034647	0.00647736	-0.0122461	-0.00367451	0.00427198	0.000573158	-0.00279617	0.011507	-0.00664568	-0.0383635
10.71	0.0119486	-0.0143509	-0.00547409	0.0108924	0.00407124	-0.00269365	0.00830412	-0.0176806	0.00371242	0.00778627	-0.0138679	-0.00498295	0.0026989	0.000659466	-0.0020318	0.0127225	-0.00590181	-0.0398512
10.81	0.0127287	-0.0158887	-0.00573921	0.0127654	0.00537777	-0.00211859	0.0072403	-0.0175409	0.00370502	0.00915146	-0.0157733	-0.00643873	0.000556469	0.00054121	-0.00152111	0.0138807	-0.00514793	-0.0406671
10.91	0.0134516	-0.0173054	-0.00615978	0.0144882	0.0063076	-0.00114059	0.00613594	-0.0170121	0.00339651	0.0105991	-0.0178542	-0.00803137	-0.00197363	0.000366688	-0.00125408	0.0149407	-0.00439119	-0.0407977
11.01	0.0139356	-0.0186234	-0.00655985	0.0157752	0.00684595	5.10216e-05	0.00508833	-0.0160003	0.00275421	0.0121212	-0.0199308	-0.00975037	-0.0045948	0.000376701	-0.00115252	0.015842	-0.00361013	-0.0402908
11.11	0.0140409	-0.019846	-0.0067687	0.0163894	0.00702095	0.00129128	0.00419855	-0.0144734	0.0017767	0.0136552	-0.0218134	-0.0115995	-0.00702477	0.000780582	-0.00111485	0.0165315	-0.00277376	-0.0392346
11.21	0.0137396	-0.0209703	-0.00669193	0.0162597	0.00688314	0.00244999	0.0035305	-0.0124736	0.000492811	0.0151052	-0.0233512	-0.0135798	-0.00907898	0.00167561	-0.00106573	0.0169692	-0.00186968	-0.0377421
11.31	0.0131106	-0.0219893	-0.00631666	0.0154858	0.00651217	0.00343323	0.00311279	-0.0101199	-0.00103688	0.016336	-0.0244403	-0.0156755	-0.0106673	0.00305462	-0.000953674	0.0171275	-0.000909328	-0.035953
11.41	0.0123434	-0.022891	-0.00570774	0.0143399	0.00601339	0.00418663	0.00293398	-0.00760746	-0.00272202	0.0171752	-0.0250173	-0.017859	-0.0117965	0.0047946	-0.000754833	0.0169911	7.58171e-05	-0.0340304
11.51	0.0117283	-0.0236545	-0.00500727	0.0132432	0.00551939	0.00471401	0.00294685	-0.00519896	-0.00444722	0.0174184	-0.0250621	-0.020083	-0.0125647	0.00667477	-0.000467777	0.0165672	0.00104046	-0.0321603
11.61	0.0115099	-0.0242453	-0.00436974	0.0125527	0.00517035	0.00507021	0.00307989	-0.00314283	-0.00609446	0.0169125	-0.0245938	-0.022264	-0.0130835	0.00847816	-0.000105858	0.0158911	0.00195074	-0.0304861
11.71	0.0117855	-0.0246382	-0.00389671	0.0124521	0.00505304	0.00532436	0.00326538	-0.00160599	-0.00755548	0.0156155	-0.0237007	-0.0243263	-0.0134344	0.0100594	0.000303745	0.0150046	0.00277519	-0.029068
11.81	0.0124989	-0.0248213	-0.0036335	0.0129457	0.00520563	0.00555706	0.00343466	-0.000678539	-0.00873137	0.013598	-0.022543	-0.0262194	-0.0136662	0.011344	0.000723839	0.0139489	0.00348234	-0.0278773
11.91	0.0134411	-0.024797	-0.00357199	0.0138669	0.0056138	0.00586462	0.00352287	-0.000368595	-0.00953221	0.0110483	-0.021349	-0.0279093	-0.013793	0.0123315	0.00110292	0.0127645	0.00403881	-0.0267992
12.01	0.0142646	-0.0245838	-0.0036459	0.0148811	0.00621557	0.00631905	0.0034647	-0.000605106	-0.0098803	0.0082593	-0.0204067	-0.0293784	-0.0137973	0.0130887	0.00138044	0.0114923	0.00442457	-0.0256319
12.11	0.0146427	-0.0242162	-0.00377703	0.0156379	0.00693417	0.00693512	0.00321007	-0.00126219	-0.00973916	0.00553989	-0.0199261	-0.0305886	-0.0136409	0.0136962	0.00150394	0.0101671	0.00465965	-0.024169
12.21	0.0143919	-0.023735	-0.0038991	0.0158896	0.007689	0.00770903	0.00274324	-0.00219297	-0.00913692	0.00309277	-0.0199718	-0.0315099	-0.0132995	0.0142083	0.00145245	0.00881863	0.00477266	-0.0223131
12.31	0.0134773	-0.02319	-0.00396776	0.0154967	0.00839949	0.00862122	0.00208426	-0.00323534	-0.00816774	0.00101852	-0.0204616	-0.0321298	-0.0127635	0.0146551	0.00123596	0.00747252	0.00480032	-0.0200834
12.41	0.0120101	-0.0226374	-0.00395584	0.0144258	0.00898457	0.00963974	0.00129128	-0.00420856	-0.00699019	-0.000693321	-0.0211658	-0.0324478	-0.0120401	0.0150414	0.000893593	0.00615215	0.00478411	-0.0176101
12.51	0.0102453	-0.0221424	-0.00384569	0.0127301	0.00935507	0.0107164	0.000459194	-0.00492144	-0.00581646	-0.00214529	-0.02174	-0.0324793	-0.0111461	0.0153546	0.00049448	0.00487709	0.00477028	-0.0151339
12.61	0.00845385	-0.0217562	-0.00361586	0.0104957	0.009408	0.0117841	-0.000309944	-0.00524235	-0.0048151	-0.0034523	-0.0219016	-0.032249	-0.0100918	0.0155859	9.44138e-05	0.00367117	0.00478029	-0.0129089
12.71	0.00683117	-0.0214872	-0.00326347	0.00785446	0.00908136	0.0127411	-0.000905514	-0.00514221	-0.00406432	-0.00471449	-0.0214982	-0.0317898	-0.008883	0.0157299	-0.000302792	0.00255823	0.00480509	-0.0111346
12.81	0.00549269	-0.0212989	-0.00280333	0.00498056	0.00836706	0.0134521	-0.0012145	-0.00470448	-0.00354862	-0.00601482	-0.0205035	-0.0311384	-0.00752783	0.0157843	-0.000748634	0.00155783	0.00480556	-0.00995302
12.91	0.00447416	-0.0211148	-0.00227451	0.0020957	0.00730658	0.0137477	-0.00111914	-0.00411606	-0.00316072	-0.00741863	-0.0190258	-0.0303335	-0.00603056	0.0157475	-0.0013504	0.000691891	0.00471401	-0.00944901
13.01	0.00373077	-0.0208139	-0.0017314	-0.000542641	0.00598621	0.0134315	-0.000501633	-0.00366259	-0.00272298	-0.00897264	-0.0172915	-0.0294185	-0.00439787	0.0156226	-0.00226116	-2.14577e-05	0.00443602	-0.00965214
13.11	0.00318241	-0.0202951	-0.00123739	-0.00272274	0.0045042	0.0123863	0.000703812	-0.00358725	-0.00209546	-0.0106883	-0.015553	-0.0284348	-0.00265074	0.0154109	-0.00358534	-0.000567913	0.00389194	-0.0105395
13.21	0.0027585	-0.0195103	-0.000867367	-0.00435829	0.00297213	0.0106258	0.00246525	-0.00400829	-0.0012114	-0.0125365	-0.0140109	-0.02741	-0.000843048	0.0151138	-0.0053215	-0.000945568	0.0030551	-0.0120277
13.31	0.0024004	-0.018465	-0.000711918	-0.0054903	0.00150728	0.00828791	0.00464773	-0.00491238	-7.70092e-05	-0.0144434	-0.0128088	-0.0263605	0.000933647	0.0147328	-0.00735474	-0.00115824	0.00195789	-0.0139737
13.41	0.00206804	-0.0172224	-0.000873566	-0.00628853	0.000237942	0.00564003	0.00701475	-0.0061574	0.00122929	-0.0162888	-0.0120373	-0.0252857	0.00255442	0.0142703	-0.00946331	-0.00122118	0.000682831	-0.0161743
13.51	0.00172901	-0.0158982	-0.00146437	-0.00703526	-0.000700474	0.00300217	0.00923729	-0.00748539	0.00256443	-0.0179172	-0.0117331	-0.024179	0.00386477	0.0137258	-0.0113387	-0.00116777	-0.000631809	-0.0183725
13.61	0.00137186	-0.0146065	-0.00255299	-0.00797272	-0.00122213	0.000604153	0.011004	-0.00863934	0.00378871	-0.0191889	-0.0118957	-0.023057	0.00474024	0.0131121	-0.0127497	-0.00104952	-0.00185204	-0.0203376
13.71	0.00101328	-0.0134001	-0.00412655	-0.00923681	-0.00133896	-0.00139523	0.0121341	-0.00943851	0.00479889	-0.0200357	-0.0124836	-0.0219436	0.00511742	0.0124569	-0.0135965	-0.000902653	-0.00289059	-0.021914
13.81	0.000700474	-0.0122652	-0.00609255	-0.01085	-0.00116491	-0.00290823	0.0125818	-0.00978041	0.00552917	-0.0204554	-0.0134087	-0.0208573	0.00498819	0.0118055	-0.0139136	-0.000739098	-0.00371122	-0.0230269
13.91	0.000508308	-0.0111213	-0.00828123	-0.0127282	-0.000915051	-0.00391626	0.012435	-0.00964022	0.00594807	-0.0205164	-0.0145435	-0.019814	0.00440311	0.0112205	-0.0138707	-0.000553608	-0.00433064	-0.0236759
14.01	0.000535965	-0.00983	-0.010447	-0.0146809	-0.000898838	-0.00445366	0.0119147	-0.00906944	0.00606179	-0.0203519	-0.0157199	-0.0188332	0.00346756	0.010777	-0.0137563	-0.000318527	-0.00481033	-0.0239429
14.11	0.000854492	-0.00829697	-0.0123529	-0.0165138	-0.00139332	-0.00458717	0.0112867	-0.00817823	0.00589013	-0.0201039	-0.0168004	-0.0179667	0.00229216	0.0105238	-0.0138311	-2.09808e-05	-0.00521755	-0.0239553
14.21	0.00149632	-0.0065217	-0.0138636	-0.0181189	-0.00250578	-0.00441027	0.0107541	-0.0071125	0.00545406	-0.0198822	-0.017705	-0.0172601	0.000968456	0.0104618	-0.014225	0.000319481	-0.0055995	-0.0238461
14.31	0.00245142	-0.00460196	-0.0149374	-0.0194793	-0.00416851	-0.00404453	0.010458	-0.00604248	0.00477386	-0.0197644	-0.0184121	-0.0167418	-0.000435352	0.0105371	-0.0149341	0.000658512	-0.00598574	-0.0237517
14.41	0.00367069	-0.00273228	-0.0156388	-0.0206685	-0.00613832	-0.0036397	0.0104709	-0.00517464	0.00386953	-0.0197968	-0.0189586	-0.0164261	-0.00186872	0.0106525	-0.0158157	0.000916958	-0.00638723	-0.0238147
14.51	0.00506496	-0.00119114	-0.0161219	-0.021852	-0.00800276	-0.00331974	0.0108004	-0.00473738	0.00276136	-0.0199986	-0.0194387	-0.0163155	-0.00330687	0.0106597	-0.0166068	0.000989437	-0.00680351	-0.0241776
14.61	0.00653648	-0.000211716	-0.0165548	-0.0231948	-0.00933933	-0.0031476	0.0114093	-0.0049057	0.00148559	-0.0203729	-0.0199618	-0.0164304	-0.0047493	0.0104189	-0.0170612	0.00077486	-0.00723696	-0.0249271
14.71	0.00800848	0.000103951	-0.0170736	-0.024766	-0.00989962	-0.0031352	0.0122261	-0.00573158	0.00011158	-0.0208807	-0.0205994	-0.0167599	-0.00619936	0.00983572	-0.0170603	0.000235081	-0.00769138	-0.0260367
14.81	0.00942421	-0.0002141	-0.017787	-0.0265279	-0.00962067	-0.00325012	0.0131464	-0.00713301	-0.00126076	-0.0214453	-0.0213828	-0.0172524	-0.00766039	0.00886011	-0.0166159	-0.000597954	-0.00817537	-0.0273662
14.91	0.0107479	-0.00100517	-0.0187697	-0.0283432	-0.00862741	-0.00341129	0.0140333	-0.00890303	-0.00249863	-0.0219445	-0.0223002	-0.0178208	-0.00913858	0.00748587	-0.0158644	-0.00162554	-0.00870085	-0.0286589
15.01	0.011961	-0.00199842	-0.0200734	-0.0299807	-0.00721502	-0.00350666	0.0147209	-0.0107245	-0.0034399	-0.0222349	-0.0233006	-0.0183392	-0.0106421	0.00574541	-0.0150638	-0.00268364	-0.00927782	-0.029552
15.11	0.0130482	-0.00295877	-0.0217118	-0.0312462	-0.00569677	-0.00344133	0.0150485	-0.0123277	-0.00397396	-0.0222125	-0.0243158	-0.0186925	-0.0121775	0.00369596	-0.0144548	-0.00360107	-0.0098958	-0.0297346
15.21	0.0139818	-0.00377369	-0.0236206	-0.0320539	-0.00427818	-0.00313997	0.0149107	-0.0135598	-0.00410485	-0.0218306	-0.0252876	-0.0188446	-0.0137472	0.00143337	-0.014163	-0.00428152	-0.010509	-0.029057
15.31	0.0147328	-0.00444746	-0.0256486	-0.0324364	-0.0030508	-0.00253725	0.0142584	-0.0143871	-0.0039556	-0.0211015	-0.0261745	-0.0188422	-0.0153432	-0.00091362	-0.014195	-0.00471544	-0.0110412	-0.0275388
15.41	0.0152593	-0.00510216	-0.0275617	-0.0325379	-0.0019927	-0.0015831	0.0131025	-0.0148935	-0.00376654	-0.0200996	-0.0269446	-0.0188165	-0.0169492	-0.00317812	-0.0144391	-0.00497437	-0.0113773	-0.0253639
15.51	0.0155172	-0.00597191	-0.0290499	-0.0326118	-0.000985622	-0.000246048	0.0115061	-0.0152674	-0.00386405	-0.0189505	-0.0275793	-0.0189748	-0.0185413	-0.00516653	-0.0146685	-0.00521374	-0.011384	-0.0228791
15.61	0.01547	-0.00727558	-0.0298414	-0.032908	8.7738e-05	0.00145149	0.00958586	-0.0156798	-0.00447893	-0.0177922	-0.0280614	-0.0194936	-0.020092	-0.00674057	-0.014648	-0.00558758	-0.0109749	-0.0204644
15.71	0.01512	-0.00912237	-0.0297999	-0.0335484	0.0013051	0.00341558	0.00748396	-0.016223	-0.0056777	-0.0167408	-0.028378	-0.020422	-0.0215731	-0.00786686	-0.0142503	-0.00617456	-0.0101562	-0.0184016
15.81	0.0145078	-0.0115147	-0.0289321	-0.0345263	0.00270224	0.00547791	0.00537252	-0.0169139	-0.00736237	-0.0158949	-0.0285277	-0.0216804	-0.0229506	-0.00861406	-0.0134549	-0.00696993	-0.00902653	-0.0168724
15.91	0.0137138	-0.0143433	-0.0273819	-0.0357022	0.00427723	0.00739431	0.00344896	-0.0176945	-0.00926828	-0.0153313	-0.0285144	-0.0230632	-0.0241885	-0.00915718	-0.0123491	-0.00788355	-0.00777626	-0.015955
16.01	0.0128541	-0.0173917	-0.0254254	-0.0368214	0.0059886	0.00887299	0.00193167	-0.0184283	-0.0109971	-0.0151033	-0.0283527	-0.0242376	-0.0252504	-0.00975609	-0.0111098	-0.00876284	-0.00668097	-0.0156302
16.11	0.0120378	-0.0204253	-0.0233464	-0.0376525	0.00778246	0.00970793	0.000984669	-0.0189643	-0.0122142	-0.0152235	-0.0280623	-0.0248699	-0.0261102	-0.0106354	-0.00989342	-0.0094676	-0.00599289	-0.0158381
16.21	0.0113373	-0.0232892	-0.0213437	-0.0380559	0.00962114	0.00982046	0.000657082	-0.0192361	-0.0127354	-0.0156474	-0.0276618	-0.0248013	-0.0267463	-0.01192	-0.008811	-0.00990438	-0.00585461	-0.0165052
16.31	0.010787	-0.0259094	-0.0195279	-0.0379858	0.0114846	0.00926447	0.000881195	-0.019269	-0.0125251	-0.0162816	-0.0271664	-0.0240612	-0.027144	-0.0136333	-0.00793171	-0.0100346	-0.00629902	-0.017539
16.41	0.0103812	-0.0282984	-0.0179176	-0.0374866	0.0133681	0.00822163	0.00147438	-0.019176	-0.0116971	-0.0169778	-0.0265875	-0.0228705	-0.0272918	-0.0157037	-0.00728464	-0.00986624	-0.00724506	-0.0188322
16.51	0.0100799	-0.0304918	-0.0164571	-0.0366883	0.0152783	0.00693846	0.00215769	-0.0190811	-0.0105085	-0.0175419	-0.0259371	-0.0216188	-0.0271859	-0.0179653	-0.00685501	-0.00944901	-0.00850105	-0.0202627
16.61	0.00982046	-0.0324979	-0.0150857	-0.0357261	0.0171938	0.00562191	0.00266695	-0.0190239	-0.00925207	-0.0178099	-0.0252333	-0.0206604	-0.0268292	-0.0202193	-0.00661039	-0.00883198	-0.00983953	-0.0217104
16.71	0.00956631	-0.0343351	-0.0137658	-0.0346847	0.0190735	0.00441217	0.00284052	-0.019001	-0.00817013	-0.0177035	-0.0245104	-0.0202022	-0.0262475	-0.0222678	-0.00651741	-0.00806522	-0.011066	-0.0230861
16.81	0.00930691	-0.0360317	-0.0124836	-0.0336008	0.0208611	0.00338745	0.0026207	-0.0189767	-0.00745082	-0.01723	-0.0238199	-0.0203094	-0.0254831	-0.0239129	-0.00654221	-0.00720596	-0.0120168	-0.0243325
16.91	0.00905991	-0.0376272	-0.0112462	-0.0324593	0.0224814	0.00255442	0.00205231	-0.0188775	-0.0072298	-0.0164914	-0.0232277	-0.0208979	-0.0245986	-0.0249548	-0.00665331	-0.00631905	-0.0125623	-0.0254235
17.01	0.00887728	-0.0391569	-0.0100889	-0.0312042	0.0238414	0.00182629	0.00128365	-0.0185776	-0.0075841	-0.0156498	-0.0227885	-0.0217352	-0.0236707	-0.0251961	-0.00680351	-0.00547457	-0.0126371	-0.0263815
17.11	0.00882006	-0.0406113	-0.0090642	-0.029768	0.0248322	0.0010891	0.000519753	-0.0179005	-0.00850916	-0.0148549	-0.022522	-0.0224996	-0.0227575	-0.0244675	-0.00694895	-0.00474596	-0.0122609	-0.0272484
17.21	0.00893641	-0.0419478	-0.00820637	-0.0281086	0.0253448	0.000254631	-5.91278e-05	-0.0167713	-0.0099318	-0.0142236	-0.022428	-0.022933	-0.0218768	-0.0227308	-0.00705814	-0.00417137	-0.0115137	-0.0280533
17.31	0.00925446	-0.0431037	-0.0075202	-0.0262032	0.0253034	-0.000742435	-0.000303745	-0.0152431	-0.0117145	-0.0138388	-0.0224838	-0.0229263	-0.0210047	-0.0201149	-0.00711393	-0.00375652	-0.0105343	-0.0288105
17.41	0.00978708	-0.0439868	-0.00697994	-0.0240564	0.0246711	-0.00194359	-9.9659e-05	-0.0134945	-0.0136535	-0.0137482	-0.0226464	-0.0225224	-0.0200782	-0.0169168	-0.00711107	-0.00346804	-0.00952244	-0.029521
17.51	0.0105348	-0.0444775	-0.00652647	-0.0216908	0.0234609	-0.00334597	0.000640392	-0.0118179	-0.0155072	-0.0139656	-0.0228553	-0.0219088	-0.0189934	-0.0135841	-0.00705624	-0.00324345	-0.00871992	-0.0301652
17.61	0.0115004	-0.0444613	-0.00609875	-0.0191569	0.0217457	-0.0048914	0.00195503	-0.0104985	-0.0170991	-0.0144687	-0.0230556	-0.0213084	-0.0176625	-0.0105395	-0.00695467	-0.00303888	-0.00831079	-0.0306892
17.71	0.0126715	-0.0439072	-0.00569677	-0.0165396	0.0196242	-0.00650978	0.00379467	-0.00971842	-0.0183253	-0.0151982	-0.0232291	-0.0208774	-0.0160489	-0.0080595	-0.00681543	-0.00284433	-0.00838804	-0.0310478
17.81	0.0140157	-0.0428643	-0.0053854	-0.0139446	0.0172133	-0.00811195	0.00601864	-0.00954962	-0.0191517	-0.0160513	-0.0233927	-0.0207038	-0.0141726	-0.00627375	-0.00664759	-0.00268936	-0.008955	-0.0312028
17.91	0.0154786	-0.0414643	-0.00528717	-0.0115023	0.014648	-0.00959444	0.00839758	-0.00995255	-0.0196147	-0.0168891	-0.023603	-0.0208044	-0.0121088	-0.00516176	-0.006464	-0.00263929	-0.00992441	-0.0311313
18.01	0.0169888	-0.0399194	-0.00557995	-0.00936365	0.0120921	-0.0108395	0.0106168	-0.0107956	-0.0198109	-0.0175381	-0.0239487	-0.0211315	-0.00998211	-0.00456762	-0.0062871	-0.00277853	-0.0111423	-0.0308118
18.11	0.018477	-0.0384345	-0.00638914	-0.00763559	0.00970936	-0.0117488	0.0123873	-0.0119534	-0.0198395	-0.0178442	-0.0245013	-0.0216179	-0.00791264	-0.00427532	-0.00615215	-0.00313902	-0.0124497	-0.0302296
18.21	0.0198803	-0.0371175	-0.00773239	-0.00635481	0.00758076	-0.0122581	0.0135651	-0.0133138	-0.0197787	-0.0177159	-0.025269	-0.0222087	-0.0059886	-0.00405455	-0.00608492	-0.00372267	-0.0137072	-0.029398
18.31	0.0211468	-0.0359716	-0.00952053	-0.00547647	0.00569963	-0.0123439	0.014154	-0.0147829	-0.019686	-0.017117	-0.0261946	-0.0228624	-0.00425911	-0.00366068	-0.00609827	-0.00450134	-0.0147858	-0.0283732
18.41	0.0222301	-0.0348921	-0.0115547	-0.00488043	0.00397348	-0.0120173	0.0143037	-0.0162783	-0.019599	-0.0160723	-0.0271549	-0.0235472	-0.0027442	-0.00283194	-0.00619507	-0.00542021	-0.0155725	-0.0272474
18.51	0.0230947	-0.0337315	-0.0135298	-0.00436974	0.00222826	-0.0113254	0.0142951	-0.0178118	-0.0195234	-0.0146627	-0.027966	-0.0242558	-0.00142813	-0.00130653	-0.00636721	-0.00639486	-0.0159745	-0.0261388
18.61	0.023735	-0.0323896	-0.0151548	-0.00374556	0.000293255	-0.0103397	0.0144138	-0.0194864	-0.0194328	-0.0130081	-0.0284672	-0.0250144	-0.000300884	0.00106764	-0.00659466	-0.00733566	-0.0159469	-0.0251341
18.71	0.0241518	-0.030828	-0.0162721	-0.00288916	-0.00189495	-0.00915194	0.0148349	-0.0213418	-0.0193148	-0.0112467	-0.0285897	-0.0258293	0.000627995	0.00426912	-0.00682735	-0.00818348	-0.0155039	-0.0242624
18.81	0.0243559	-0.0290761	-0.0168629	-0.0017643	-0.00428724	-0.00787497	0.0156198	-0.0233374	-0.0191758	-0.00953245	-0.0283566	-0.0266819	0.00132275	0.00810099	-0.00698709	-0.00890827	-0.0147214	-0.0234985
18.91	0.0243635	-0.027226	-0.0170522	-0.000416279	-0.00671387	-0.00663614	0.0167193	-0.0253558	-0.0190384	-0.00803471	-0.0278893	-0.0275321	0.0017252	0.0121903	-0.00696182	-0.00951147	-0.0137372	-0.0227637
19.01	0.0241899	-0.0254745	-0.0170746	0.00104094	-0.00889301	-0.00551653	0.0179596	-0.0272889	-0.0189409	-0.00694227	-0.0274162	-0.0283337	0.0017519	0.0160141	-0.00663519	-0.0100284	-0.0127153	-0.0219059
19.11	0.023849	-0.0240164	-0.0171056	0.00247049	-0.0105324	-0.00450706	0.0191011	-0.0291629	-0.0189064	-0.00638819	-0.0271506	-0.0291095	0.00134659	0.0190744	-0.00595474	-0.0105157	-0.0117979	-0.0207577
19.21	0.0233636	-0.0229278	-0.0172076	0.00374794	-0.011446	-0.00357771	0.0199533	-0.0309982	-0.0189142	-0.00639868	-0.0271621	-0.0298963	0.000534058	0.0210586	-0.00494051	-0.011013	-0.0111036	-0.019248
19.31	0.0227685	-0.0221591	-0.0173407	0.0047555	-0.0115924	-0.00268221	0.0203767	-0.0327864	-0.018894	-0.00688791	-0.0273781	-0.0306659	-0.000585556	0.0218782	-0.00368595	-0.0115404	-0.0107317	-0.0174117
19.41	0.0221095	-0.0215397	-0.017364	0.00539112	-0.0110803	-0.00176191	0.020288	-0.034492	-0.0187292	-0.0076623	-0.0275865	-0.0313234	-0.00182915	0.0216713	-0.00235701	-0.0120964	-0.0107603	-0.015388
19.51	0.0214233	-0.0207939	-0.0170684	0.00558043	-0.0101624	-0.00076437	0.0196533	-0.0360661	-0.0182624	-0.00843716	-0.0274806	-0.0317192	-0.00296259	0.0207782	-0.00119829	-0.0126534	-0.0112162	-0.0134044
19.61	0.0207052	-0.0197244	-0.0162983	0.00533104	-0.00909281	0.000302792	0.0184717	-0.0375185	-0.0173972	-0.00896597	-0.0268397	-0.0317869	-0.00383329	0.0195303	-0.000438213	-0.0131526	-0.0120616	-0.0117049
19.71	0.0199513	-0.0182619	-0.0149846	0.00471258	-0.00800276	0.00141382	0.0168061	-0.038857	-0.0161464	-0.00911283	-0.0255771	-0.0315542	-0.00440073	0.0181842	-0.000184536	-0.0135474	-0.0132074	-0.0104671
19.81	0.0191674	-0.0164661	-0.0131488	0.00384283	-0.00692606	0.00252247	0.014782	-0.0400662	-0.0146308	-0.00886106	-0.0237374	-0.0310612	-0.00474119	0.0169578	-0.000432014	-0.0138063	-0.0145097	-0.00979471
19.91	0.0183673	-0.0145273	-0.01091	0.0028863	-0.00580835	0.00356674	0.012589	-0.0411134	-0.0130796	-0.0083065	-0.0214939	-0.0303631	-0.00504541	0.0160265	-0.00105238	-0.0139117	-0.0157709	-0.00971937
20.01	0.0175681	-0.0127482	-0.00846529	0.00204754	-0.00451756	0.00445604	0.0104771	-0.0419459	-0.0118091	-0.00765133	-0.0191498	-0.0295258	-0.00561094	0.0155287	-0.00181055	-0.0138645	-0.016737	-0.0102062
20.11	0.0167599	-0.011384	-0.00602961	0.00151348	-0.00295973	0.00509882	0.00866318	-0.0424976	-0.011066	-0.00710392	-0.0170188	-0.028614	-0.00670481	0.0155377	-0.00248194	-0.0136991	-0.0172024	-0.0111933
20.21	0.0159326	-0.01055	-0.00377464	0.00141764	-0.00112391	0.0054307	0.00727272	-0.0427008	-0.0109637	-0.00679541	-0.0153193	-0.0276766	-0.00845385	0.0160346	-0.00292444	-0.0134382	-0.0170765	-0.0125833
20.31	0.0150805	-0.0102248	-0.0018239	0.0018177	0.000921726	0.00541353	0.00633574	-0.0424867	-0.011482	-0.00678682	-0.0141687	-0.0267429	-0.0108447	0.0169058	-0.00308323	-0.0130858	-0.0163889	-0.0142393
20.41	0.0142088	-0.010252	-0.000258446	0.00270176	0.00302553	0.00503588	0.00579166	-0.0417881	-0.0124674	-0.00706434	-0.0135818	-0.0258245	-0.013721	0.0179415	-0.00298738	-0.012629	-0.0152864	-0.0159869
20.51	0.0133204	-0.0103445	0.000875473	0.00398827	0.00497103	0.00431347	0.00548601	-0.0405283	-0.0136526	-0.00755262	-0.0134797	-0.0249143	-0.0168104	0.0188556	-0.00274944	-0.0120435	-0.0140038	-0.0176253
20.61	0.0124173	-0.0102344	0.00153875	0.00555277	0.00658226	0.00329208	0.00522852	-0.0386496	-0.014802	-0.00816345	-0.0137434	-0.0239978	-0.0198441	0.019402	-0.00250053	-0.0113301	-0.0127487	-0.0190067
20.71	0.0115123	-0.00978327	0.00174141	0.0072608	0.00775814	0.00205135	0.00486803	-0.0361991	-0.0157685	-0.00880384	-0.0142446	-0.0230703	-0.0225978	0.0194135	-0.00232267	-0.0105238	-0.0116663	-0.0200572
20.81	0.0106263	-0.0089817	0.00154829	0.00896835	0.00846529	0.000708103	0.00429726	-0.0333395	-0.0164921	-0.00937796	-0.0148492	-0.0221357	-0.0248885	0.0187998	-0.00225115	-0.00969124	-0.0108442	-0.0207677
20.91	0.00979137	-0.00794935	0.00107861	0.01052	0.00873709	-0.000589371	0.00345182	-0.0303512	-0.0170021	-0.00978422	-0.0154133	-0.0212073	-0.0265784	0.017549	-0.00227499	-0.00893402	-0.010303	-0.0211935
21.01	0.00905132	-0.0068903	0.00048399	0.0117579	0.00867081	-0.00167274	0.00231695	-0.0275426	-0.0174129	-0.00992393	-0.0157957	-0.0202951	-0.0275674	0.0157127	-0.00233793	-0.00837326	-0.010016	-0.0214577
21.11	0.00843668	-0.00601625	-0.000143528	0.0125928	0.00840378	-0.00242901	0.000924587	-0.0250974	-0.0178587	-0.00973558	-0.0159087	-0.0193853	-0.027812	0.0133767	-0.00236988	-0.00809145	-0.00991726	-0.0217032
21.21	0.00794268	-0.00546741	-0.000770092	0.013032	0.00804186	-0.00279188	-0.000659943	-0.0231013	-0.0184281	-0.00920391	-0.0157514	-0.0184803	-0.0273652	0.0106792	-0.00234127	-0.00811434	-0.00991583	-0.0220556
21.31	0.00752211	-0.00530434	-0.0014143	0.0131831	0.0076561	-0.00274134	-0.00232744	-0.0215459	-0.0191624	-0.00835896	-0.0154018	-0.0176039	-0.0263724	0.00781393	-0.00226545	-0.00840712	-0.0098877	-0.022615
21.41	0.00709057	-0.00550699	-0.00214672	0.0132527	0.00727558	-0.00229454	-0.00392818	-0.020328	-0.0200543	-0.00727654	-0.0150228	-0.0167956	-0.0250812	0.00503063	-0.00219584	-0.00888157	-0.00967646	-0.0234618
21.51	0.00654125	-0.0059886	-0.00306845	0.0135169	0.00689697	-0.00151777	-0.00527525	-0.0192475	-0.0210519	-0.00606394	-0.0148144	-0.016109	-0.0237994	0.00262976	-0.00220919	-0.00939608	-0.00913668	-0.0246658
21.61	0.00581551	-0.00665236	-0.00426102	0.0142031	0.00649023	-0.000502586	-0.00619507	-0.0180502	-0.0220752	-0.0048213	-0.0149217	-0.0155325	-0.0227375	0.000889778	-0.00233364	-0.00982523	-0.00819063	-0.026268
21.71	0.00490618	-0.00740719	-0.00575876	0.0154424	0.00599098	0.000649929	-0.00660229	-0.0165715	-0.0230539	-0.00362492	-0.0154099	-0.0150375	-0.0219951	-5.14984e-05	-0.00256205	-0.0100927	-0.00682783	-0.0282373
21.81	0.00385714	-0.00817347	-0.00753975	0.0172677	0.00533199	0.00183249	-0.00650215	-0.0147629	-0.0239289	-0.00252914	-0.0162692	-0.0146523	-0.0215554	-0.00024271	-0.00284767	-0.0101743	-0.0051055	-0.0304627
21.91	0.00276804	-0.00888062	-0.00952578	0.0196161	0.00445366	0.00293112	-0.0059886	-0.0126848	-0.024653	-0.00156498	-0.0174122	-0.0144672	-0.0212903	8.58307e-05	-0.00310946	-0.0101004	-0.0031476	-0.0327549
22.01	0.00179243	-0.00947285	-0.0115743	0.0223327	0.00329494	0.00384378	-0.00524139	-0.0105028	-0.0251906	-0.00074625	-0.0186625	-0.014626	-0.0209484	0.000536919	-0.00323343	-0.00994444	-0.00113535	-0.0348492
22.11	0.00109673	-0.00992489	-0.0135098	0.0252123	0.00182056	0.00453997	-0.00444651	-0.00838566	-0.0255284	-8.39233e-05	-0.0198021	-0.0152454	-0.0202637	0.000742435	-0.00311852	-0.00977516	0.000774384	-0.0364704
22.21	0.00076437	-0.0102439	-0.0151939	0.0280509	4.24385e-05	0.00505066	-0.00374699	-0.00643682	-0.0256784	0.000395298	-0.0206742	-0.016366	-0.0190825	0.000467777	-0.00271559	-0.00964928	0.00246716	-0.0374608
22.31	0.000782967	-0.0104709	-0.0165315	0.0306582	-0.00197935	0.00546837	-0.00324106	-0.00468588	-0.0256789	0.00065279	-0.0211897	-0.0179524	-0.0173736	-0.000380516	-0.0020256	-0.00962067	0.00387192	-0.0377774
22.41	0.00104618	-0.0106764	-0.0174694	0.0328574	-0.00413609	0.00594568	-0.00298405	-0.00308943	-0.0255911	0.000639915	-0.0213289	-0.0198951	-0.0152249	-0.0017581	-0.00110197	-0.00973606	0.00495958	-0.0374975
22.51	0.00136566	-0.0109701	-0.0180011	0.0344973	-0.00627804	0.00668907	-0.00298691	-0.00153255	-0.0255029	0.000305176	-0.0211291	-0.0220084	-0.0128121	-0.0034914	-4.19617e-05	-0.0100365	0.00572491	-0.0368099
22.61	0.00157833	-0.011446	-0.0181437	0.0355039	-0.00825787	0.00786734	-0.00321865	9.82285e-05	-0.0254848	-0.000360966	-0.0206404	-0.0241032	-0.0102811	-0.00537634	0.00104618	-0.0105305	0.00616264	-0.0359254
22.71	0.00160694	-0.012114	-0.017909	0.0358872	-0.00995874	0.00954056	-0.00363255	0.00183964	-0.0255539	-0.00133991	-0.0199127	-0.0260406	-0.00775146	-0.00722885	0.00205135	-0.0111761	0.00627804	-0.0350404
22.81	0.00146008	-0.0128961	-0.0173063	0.0357385	-0.0112934	0.0116568	-0.00416994	0.00364971	-0.0256736	-0.0025878	-0.0189967	-0.0277343	-0.00532532	-0.00888491	0.00286293	-0.0118814	0.00609159	-0.0343404
22.91	0.00123167	-0.0136213	-0.0163403	0.0352364	-0.0122046	0.0140548	-0.00475931	0.00541496	-0.0257516	-0.00403261	-0.0179415	-0.0291505	-0.00308132	-0.0101981	0.00336885	-0.0125027	0.00563431	-0.0340018
23.01	0.0011034	-0.0140438	-0.0150027	0.0346251	-0.0126748	0.0164723	-0.00531197	0.00694466	-0.0256491	-0.00556517	-0.0167942	-0.0303097	-0.00106096	-0.0110459	0.00345993	-0.0128608	0.00495243	-0.0341849
23.11	0.00130272	-0.0139565	-0.0132866	0.0341229	-0.0127597	0.0186539	-0.00573635	0.00807333	-0.0252507	-0.00707531	-0.0155935	-0.0312686	0.000716686	-0.0113645	0.0030632	-0.0128198	0.00409603	-0.034986
23.21	0.00197458	-0.0133057	-0.0112343	0.0338717	-0.012537	0.0204124	-0.00598526	0.00874615	-0.0245156	-0.00851965	-0.0143909	-0.0320969	0.00219679	-0.0111704	0.00216675	-0.0123129	0.00311232	-0.0363922
23.31	0.00317192	-0.0121965	-0.00894928	0.0339332	-0.0121017	0.0216331	-0.00606441	0.00902367	-0.0234768	-0.0099287	-0.0132523	-0.0328755	0.00328684	-0.0105596	0.000818729	-0.0113411	0.00204611	-0.03828
23.41	0.00484896	-0.0108962	-0.00659466	0.0342937	-0.01156	0.0222692	-0.00603151	0.00908232	-0.0222411	-0.0114021	-0.0122538	-0.0337	0.00385809	-0.00971031	-0.000871658	-0.00997591	0.000938416	-0.0404148
23.51	0.00687742	-0.00979805	-0.00438118	0.0348611	-0.0110364	0.0223498	-0.0059886	0.00919008	-0.0209818	-0.0131092	-0.0114818	-0.0346756	0.00374937	-0.00886679	-0.00274944	-0.00835419	-0.000166416	-0.0424619
23.61	0.00910187	-0.00921631	-0.00247574	0.0355015	-0.0106516	0.0219564	-0.00601578	0.00955153	-0.019865	-0.0151763	-0.0109935	-0.0358777	0.00285625	-0.0082283	-0.00469255	-0.00663185	-0.00123501	-0.0441122
23.71	0.0113459	-0.00931692	-0.000940323	0.0360723	-0.0104876	0.0211654	-0.0061307	0.0102458	-0.019002	-0.0176167	-0.010819	-0.0373082	0.00121403	-0.00791121	-0.00660849	-0.00494719	-0.00226355	-0.0451918
23.81	0.0134101	-0.0101218	0.000267982	0.0364256	-0.0105839	0.0200453	-0.00628757	0.0112319	-0.0184491	-0.0203271	-0.0109591	-0.0388975	-0.0010004	-0.00794268	-0.00842857	-0.00341892	-0.0032773	-0.0456719
23.91	0.0150733	-0.0115042	0.001297	0.0364079	-0.0109396	0.0186539	-0.00638103	0.012341	-0.0182073	-0.0230885	-0.0113907	-0.0404963	-0.00346899	-0.00826216	-0.0101123	-0.00214386	-0.00433064	-0.0456667
24.01	0.0160933	-0.0131998	0.00236416	0.035872	-0.0115118	0.0170407	-0.00625706	0.0132933	-0.0182321	-0.0255752	-0.0120554	-0.041893	-0.00577354	-0.00873661	-0.0116429	-0.00120068	-0.00550604	-0.0454268
24.11	0.0162959	-0.0149322	0.00362062	0.0347404	-0.0122404	0.0152426	-0.00580311	0.0138097	-0.0184777	-0.0275116	-0.0128708	-0.0428929	-0.00760508	-0.00925446	-0.0130382	-0.000628471	-0.00687218	-0.0452433
24.21	0.0156608	-0.0164971	0.00512028	0.03304	-0.0130548	0.0132999	-0.00498581	0.0137234	-0.0189116	-0.0287566	-0.0137577	-0.0433726	-0.00883627	-0.00973606	-0.0143509	-0.000399113	-0.0084486	-0.0453115
24.31	0.0143309	-0.0177627	0.00682116	0.0308995	-0.0138798	0.0112638	-0.00385427	0.012979	-0.0195155	-0.0293069	-0.0146394	-0.043282	-0.0095129	-0.0101361	-0.0156665	-0.000415802	-0.0102024	-0.0457368
24.41	0.0126052	-0.0186706	0.00858879	0.0285516	-0.0146255	0.00919008	-0.00253534	0.011632	-0.0202868	-0.0293007	-0.0154438	-0.0426393	-0.00985765	-0.0104384	-0.0171065	-0.000511646	-0.0120511	-0.0465245
24.51	0.0109181	-0.0192266	0.01021	0.0263028	-0.0152025	0.00714159	-0.00123215	0.00982761	-0.0212343	-0.0289946	-0.0161037	-0.041533	-0.0102563	-0.0106635	-0.0188208	-0.000464439	-0.0138741	-0.0475945
24.61	0.00963545	-0.0194755	0.0114961	0.0244017	-0.015542	0.00515509	-0.00013113	0.00769901	-0.0223591	-0.0286207	-0.0165825	-0.0400743	-0.0110655	-0.0108423	-0.0209045	-0.000106812	-0.0155687	-0.0488534
24.71	0.00896454	-0.019495	0.0123253	0.0229816	-0.0156069	0.00323725	0.000673294	0.00535011	-0.0236409	-0.0283055	-0.0169139	-0.0383854	-0.0124583	-0.010972	-0.023345	0.00060606	-0.0170579	-0.05023
24.81	0.00895834	-0.019403	0.0126476	0.0220671	-0.0153909	0.00136662	0.00118017	0.00286055	-0.0250387	-0.02807	-0.0172076	-0.0366039	-0.0144196	-0.0110154	-0.0260181	0.00159597	-0.0182872	-0.0516815
24.91	0.0095129	-0.0193586	0.012486	0.021564	-0.0149179	-0.000507832	0.00148058	0.000281334	-0.0264902	-0.0278311	-0.0176463	-0.0348792	-0.0167484	-0.0109015	-0.0286875	0.00266361	-0.0192266	-0.0531878
25.01	0.0103664	-0.0195422	0.0119276	0.0212865	-0.0142336	-0.00246429	0.00175619	-0.00235891	-0.0279145	-0.0274196	-0.0184665	-0.0333657	-0.0190969	-0.0105267	-0.0310116	0.00350618	-0.0198665	-0.0547562
25.11	0.0111833	-0.0200872	0.0110908	0.0210586	-0.0133734	-0.00456953	0.00219965	-0.00502539	-0.0292542	-0.0267057	-0.0198269	-0.0321813	-0.0211592	-0.00980711	-0.0326648	0.00387239	-0.0202289	-0.056407
25.21	0.0117054	-0.02104	0.0100951	0.0207705	-0.0123792	-0.00683928	0.00295353	-0.00765371	-0.0305042	-0.0256405	-0.0217605	-0.0313792	-0.0227275	-0.00872803	-0.0334578	0.00364161	-0.0203705	-0.0581388
25.31	0.0117693	-0.0223637	0.00906515	0.0203815	-0.0112991	-0.00923538	0.00410557	-0.0101504	-0.0317171	-0.0242543	-0.0241771	-0.0309491	-0.0236931	-0.00734758	-0.0333471	0.00282669	-0.0203919	-0.0599275
25.41	0.0113049	-0.0239344	0.00812864	0.0199108	-0.0101876	-0.0116692	0.00569248	-0.0123911	-0.032999	-0.0226607	-0.0268607	-0.0308156	-0.0240412	-0.00579405	-0.0324326	0.00157499	-0.0204329	-0.0617228
25.51	0.0103207	-0.0255532	0.00741291	0.0194483	-0.00909853	-0.0140018	0.00769758	-0.0142293	-0.0344927	-0.0210428	-0.0294886	-0.0308399	-0.0238647	-0.00425959	-0.0309429	0.000150681	-0.0206656	-0.0634494
25.61	0.00881672	-0.0270195	0.00700235	0.0190849	-0.00806189	-0.0161018	0.0100498	-0.0155525	-0.0362918	-0.0195951	-0.0317726	-0.0308666	-0.0233197	-0.00292301	-0.0291281	-0.00120115	-0.0212212	-0.0650311
25.71	0.00685024	-0.0281668	0.00691366	0.0188742	-0.00707722	-0.0178628	0.0126247	-0.0163302	-0.0384243	-0.0184569	-0.0335393	-0.0307617	-0.022541	-0.00188923	-0.0271983	-0.00234032	-0.0221376	-0.0664349
25.81	0.00454569	-0.0288558	0.00709677	0.0188274	-0.00611305	-0.0192099	0.0152445	-0.0166163	-0.0408521	-0.0177107	-0.0347295	-0.0304174	-0.021637	-0.00118876	-0.0253291	-0.00323248	-0.0233645	-0.0676765
25.91	0.00209856	-0.0289793	0.00743437	0.018918	-0.00511456	-0.0200977	0.0176783	-0.0165458	-0.0434721	-0.0173831	-0.0353975	-0.0297542	-0.0206838	-0.000777721	-0.0236554	-0.00394964	-0.0247607	-0.0688152
26.01	-0.000243187	-0.028471	0.00775337	0.0190802	-0.0039959	-0.0205107	0.0196543	-0.0163174	-0.0461135	-0.0174437	-0.0357137	-0.0287194	-0.0197325	-0.000541687	-0.0222645	-0.00465631	-0.0261474	-0.0699582
26.11	-0.00226879	-0.0273337	0.00790215	0.0192404	-0.00266981	-0.0204782	0.0209622	-0.0160651	-0.0485885	-0.0178185	-0.0358863	-0.0273204	-0.0188165	-0.000352383	-0.0211515	-0.00551081	-0.0273919	-0.0712199
26.21	-0.00383615	-0.0256429	0.00778818	0.0193443	-0.00108719	-0.0200677	0.0215015	-0.0158424	-0.050755	-0.0184345	-0.0360699	-0.0256338	-0.0179448	-0.000119209	-0.0202799	-0.00660658	-0.0284066	-0.0726886
26.31	-0.00487375	-0.0235424	0.00737524	0.019361	0.000760555	-0.0193839	0.0212846	-0.0156169	-0.0525143	-0.0192204	-0.0363679	-0.0238004	-0.0171056	0.000213146	-0.0195904	-0.00797081	-0.0291524	-0.0744185
26.41	-0.00537443	-0.021246	0.00668621	0.0192804	0.00283813	-0.0185714	0.0204329	-0.0152698	-0.0538154	-0.0201063	-0.0368304	-0.0220327	-0.0162625	0.000658989	-0.0189977	-0.0095706	-0.0296321	-0.0764389
26.51	-0.00538588	-0.0190296	0.0058012	0.0191178	0.00507259	-0.0178084	0.0191822	-0.0146003	-0.0546377	-0.0210323	-0.0374789	-0.0206003	-0.0153608	0.00119781	-0.0183983	-0.0113101	-0.0298882	-0.0787449
26.61	-0.0049715	-0.0171394	0.00482225	0.0188837	0.00737429	-0.0172453	0.0177946	-0.0133944	-0.0549767	-0.0219641	-0.0383453	-0.0197244	-0.0143685	0.0017786	-0.0177193	-0.0130868	-0.0299778	-0.0813127
26.71	-0.00423765	-0.0157166	0.00384235	0.0185618	0.00963259	-0.0169625	0.01647	-0.0115204	-0.0548668	-0.0228815	-0.0394125	-0.0195026	-0.0133147	0.00231743	-0.0169415	-0.0148187	-0.0299754	-0.0841031
26.81	-0.00334454	-0.0147924	0.00294256	0.0181069	0.0117121	-0.0169697	0.0153418	-0.0089345	-0.0543826	-0.0237699	-0.0406122	-0.0199056	-0.0122828	0.00269938	-0.0161057	-0.0164404	-0.0299773	-0.0870562
26.91	-0.0024991	-0.0142894	0.00219154	0.0174479	0.0134559	-0.0172052	0.0144792	-0.00567913	-0.0536404	-0.0246248	-0.0418234	-0.0207753	-0.0114145	0.00277662	-0.0153122	-0.0179095	-0.0300989	-0.090095
27.01	-0.00194216	-0.0140271	0.00164652	0.0164919	0.0146918	-0.0175371	0.0138826	-0.00187588	-0.0527875	-0.025455	-0.0428953	-0.0218363	-0.0108981	0.00237465	-0.0147152	-0.0191979	-0.0304618	-0.0931244
27.11	-0.00185394	-0.013793	0.00134754	0.0151725	0.0153112	-0.0178232	0.0134854	0.00230932	-0.0519331	-0.0262666	-0.0437326	-0.0228014	-0.0108752	0.00134945	-0.0144844	-0.020288	-0.0311246	-0.0960674
27.21	-0.00230885	-0.0134239	0.00130939	0.0134668	0.0153089	-0.0179586	0.0131893	0.00667238	-0.0511203	-0.02705	-0.0442882	-0.02349	-0.0113859	-0.000360966	-0.0147448	-0.0211749	-0.0320578	-0.0988998
27.31	-0.0032835	-0.0128078	0.00152063	0.0113993	0.0147753	-0.0178776	0.0128732	0.0109744	-0.0503271	-0.0277753	-0.0445609	-0.0238309	-0.0123663	-0.00272942	-0.0155678	-0.0218735	-0.0331378	-0.101646
27.41	-0.00465012	-0.0118885	0.00194597	0.0090394	0.0138941	-0.0175576	0.0123887	0.0149388	-0.0494678	-0.0283909	-0.0445991	-0.0238686	-0.0136557	-0.00564623	-0.0169806	-0.0224137	-0.034153	-0.104383
27.51	-0.00618076	-0.0106668	0.00252295	0.00648928	0.0129347	-0.0170135	0.0115609	0.0182748	-0.0484068	-0.0288301	-0.0445013	-0.0237479	-0.0149927	-0.00893116	-0.018961	-0.0228395	-0.0348115	-0.10723
27.61	-0.00759554	-0.00920439	0.00318336	0.00385475	0.0121293	-0.0162859	0.0102305	0.0207744	-0.0470371	-0.0290256	-0.0443978	-0.0236211	-0.0161424	-0.0124044	-0.0214429	-0.0232024	-0.0348506	-0.110293
27.71	-0.00867367	-0.00759649	0.0038476	0.00123549	0.0116096	-0.0154276	0.00832939	0.0223618	-0.0453119	-0.0289469	-0.0443678	-0.0235882	-0.0170097	-0.0158978	-0.0242963	-0.0235596	-0.0341377	-0.113635
27.81	-0.00926733	-0.00597286	0.00442266	-0.00126886	0.0113997	-0.014504	0.0058856	0.0230875	-0.043246	-0.0286007	-0.0444398	-0.0236945	-0.0176444	-0.0192556	-0.027328	-0.0239744	-0.0326724	-0.117273
27.91	-0.00930643	-0.00449657	0.00480509	-0.00356293	0.0114274	-0.0135946	0.00302172	0.0231323	-0.040915	-0.028028	-0.04459	-0.023931	-0.0182447	-0.022337	-0.0302763	-0.024518	-0.030592	-0.121185
28.01	-0.00878048	-0.00335073	0.004879	-0.00556087	0.0115104	-0.0127878	-4.91142e-05	0.0227933	-0.0384641	-0.0273075	-0.0447516	-0.0242405	-0.0191278	-0.0250158	-0.0328364	-0.0252633	-0.0281124	-0.125305
28.11	-0.00771904	-0.00266361	0.00456572	-0.00721025	0.011415	-0.0121427	-0.0030899	0.022336	-0.036063	-0.0265284	-0.0448689	-0.024579	-0.0205255	-0.0272169	-0.0348167	-0.0262413	-0.025444	-0.129538
28.21	-0.0062108	-0.00249338	0.00387049	-0.00852156	0.0109816	-0.0116653	-0.00588465	0.0219073	-0.0338252	-0.0257592	-0.0449195	-0.0249519	-0.0224986	-0.0289111	-0.0361671	-0.0274229	-0.022779	-0.133825
28.31	-0.00440645	-0.00282526	0.00288677	-0.00956726	0.0101442	-0.0113177	-0.00823593	0.0215263	-0.0318112	-0.0250497	-0.0449138	-0.025414	-0.0249429	-0.0301218	-0.0369787	-0.0287161	-0.0202913	-0.138154
28.41	-0.00251865	-0.00357533	0.00179195	-0.0104842	0.00892735	-0.0110064	-0.00997019	0.0210867	-0.0300241	-0.0244231	-0.0448966	-0.0260673	-0.0275865	-0.0309181	-0.0374823	-0.0299659	-0.0181408	-0.142553
28.51	-0.000809669	-0.00459623	0.000842571	-0.0114641	0.007442	-0.0105972	-0.0109439	0.0203671	-0.028434	-0.0238805	-0.0449276	-0.0270629	-0.030015	-0.031415	-0.0380359	-0.0309653	-0.0164199	-0.14709
28.61	0.000522614	-0.00572777	0.000266552	-0.0126643	0.0058074	-0.00997686	-0.0110936	0.0191445	-0.0270443	-0.0234032	-0.0450349	-0.0285172	-0.0318794	-0.031713	-0.0389819	-0.0315437	-0.015142	-0.151815
28.71	0.00140524	-0.00683928	0.000179291	-0.0141349	0.00410223	-0.00909901	-0.0104575	0.0173001	-0.0258868	-0.0229778	-0.0452147	-0.0304446	-0.0329976	-0.0318809	-0.040513	-0.0316114	-0.0142789	-0.156726
28.81	0.00189209	-0.00782728	0.000588894	-0.0158243	0.00236464	-0.00798798	-0.00917244	0.0148215	-0.0250201	-0.0225973	-0.0454268	-0.0327554	-0.0333567	-0.0319505	-0.0426555	-0.0311637	-0.0137563	-0.161772
28.91	0.00216198	-0.00861502	0.00139093	-0.0175767	0.000590801	-0.00673771	-0.00747299	0.0118012	-0.0245297	-0.0222588	-0.0455995	-0.0352554	-0.033112	-0.0319214	-0.0452719	-0.0302758	-0.0134592	-0.166855
29.01	0.00250006	-0.00915575	0.00237894	-0.0191588	-0.0012641	-0.0055089	-0.00568342	0.00842905	-0.0245249	-0.0219588	-0.0456243	-0.0376701	-0.0325742	-0.0317516	-0.0480723	-0.0291042	-0.0132384	-0.171831
29.11	0.00314665	-0.00945091	0.00333738	-0.0203972	-0.00325251	-0.00446224	-0.00409126	0.00489473	-0.0250878	-0.0216975	-0.0454135	-0.0397997	-0.0320501	-0.031373	-0.0507317	-0.0278344	-0.0129623	-0.176569
29.21	0.00422287	-0.00955343	0.00410032	-0.0212002	-0.00536299	-0.00371981	-0.00286961	0.00133944	-0.0262208	-0.0215073	-0.044971	-0.0415378	-0.0317292	-0.0307178	-0.0529757	-0.0266457	-0.0125327	-0.181017
29.31	0.00573826	-0.00956392	0.00455379	-0.0215654	-0.00751972	-0.00336742	-0.00208092	-0.0021534	-0.0278413	-0.0214629	-0.0443916	-0.0428634	-0.0316849	-0.0297289	-0.0545888	-0.025712	-0.0118837	-0.185206
29.41	0.00758505	-0.00963306	0.00463247	-0.0215716	-0.00957489	-0.0034461	-0.00167561	-0.00555086	-0.0297842	-0.021677	-0.0438623	-0.0438409	-0.031868	-0.0283523	-0.0554061	-0.0251985	-0.0109835	-0.189248
29.51	0.00955868	-0.00995779	0.00432062	-0.021378	-0.0113206	-0.00396299	-0.00149441	-0.00886917	-0.0318198	-0.0222983	-0.0436387	-0.0446234	-0.0321169	-0.0265346	-0.0553231	-0.0252619	-0.00984716	-0.193333
29.61	0.0114698	-0.0107112	0.00363111	-0.0211439	-0.0125737	-0.0048728	-0.00134325	-0.012104	-0.0337765	-0.023438	-0.0439014	-0.0454025	-0.0322404	-0.0242457	-0.0543437	-0.0259876	-0.00858259	-0.197657
29.71	0.0131865	-0.0119739	0.00260735	-0.0209746	-0.0132604	-0.00608778	-0.00107718	-0.0152235	-0.0355697	-0.0251112	-0.0447025	-0.0463228	-0.0321069	-0.0215368	-0.0526328	-0.0273438	-0.00735426	-0.202357
29.81	0.0146384	-0.01373	0.00132561	-0.0209217	-0.0134177	-0.00747252	-0.000598431	-0.0181632	-0.0372007	-0.0272365	-0.0459671	-0.0474696	-0.0316529	-0.0185447	-0.0505133	-0.0291796	-0.00638103	-0.20751
29.91	0.015811	-0.015871	-0.000106335	-0.0209818	-0.0131969	-0.00884438	0.000142097	-0.0208268	-0.0387549	-0.029634	-0.0474925	-0.0488687	-0.0308776	-0.0154881	-0.0484772	-0.0312266	-0.00592995	-0.213128
30.01	0.0167499	-0.0181937	-0.00155449	-0.021091	-0.012845	-0.00999308	0.00114965	-0.0231042	-0.0403683	-0.0320249	-0.0489616	-0.0504909	-0.0298381	-0.0126495	-0.0471497	-0.0331135	-0.0062747	-0.219166
30.11	0.0175252	-0.0204835	-0.00290298	-0.0211868	-0.0125699	-0.0107722	0.00239992	-0.0249376	-0.0421324	-0.034112	-0.0500956	-0.052259	-0.0286131	-0.0102477	-0.0470338	-0.0345216	-0.00757408	-0.225574
30.21	0.0181737	-0.022563	-0.0040822	-0.0212569	-0.0124912	-0.0111423	0.00384378	-0.0263433	-0.0440841	-0.0356822	-0.0507755	-0.0540595	-0.0272784	-0.00840902	-0.0483398	-0.0352998	-0.00980616	-0.232272
30.31	0.0186973	-0.0243001	-0.00506783	-0.0213447	-0.0126543	-0.0111661	0.00540304	-0.0274038	-0.0462034	-0.0366135	-0.0510473	-0.0557442	-0.0259027	-0.00716496	-0.0509725	-0.0354676	-0.012763	-0.239151
30.41	0.0190587	-0.0256023	-0.00588036	-0.0215445	-0.0130272	-0.0110126	0.00697565	-0.028276	-0.0484142	-0.0368757	-0.0511184	-0.0571299	-0.0245495	-0.00645447	-0.0545378	-0.0352139	-0.0160518	-0.246068
30.51	0.0191817	-0.0264254	-0.00658131	-0.0219913	-0.0134978	-0.0109491	0.00843239	-0.0291767	-0.0505826	-0.0365286	-0.0513411	-0.0580001	-0.0232716	-0.00612259	-0.0583806	-0.0348763	-0.0191541	-0.252861
30.61	0.018971	-0.0267839	-0.00723267	-0.0227919	-0.0138988	-0.0112286	0.00963926	-0.0302925	-0.0525753	-0.0356817	-0.0520229	-0.0581903	-0.0220957	-0.00599623	-0.061893	-0.0347662	-0.0216436	-0.259436
30.71	0.0183802	-0.026742	-0.00785494	-0.0239654	-0.0140963	-0.0120063	0.0104804	-0.0317078	-0.0543258	-0.0344591	-0.0533156	-0.0576625	-0.0210485	-0.00593948	-0.0647087	-0.0350862	-0.0232887	-0.265848
30.81	0.0174193	-0.026413	-0.00843096	-0.0254254	-0.0139956	-0.0133352	0.0108628	-0.0334067	-0.0558367	-0.0330057	-0.055213	-0.0565014	-0.0201597	-0.00586414	-0.0667162	-0.0359321	-0.0240602	-0.272295
30.91	0.0161505	-0.0259619	-0.00890207	-0.0269833	-0.0135508	-0.0151653	0.0107107	-0.0352702	-0.0571792	-0.0314813	-0.0575533	-0.0549245	-0.0194626	-0.00572443	-0.0680571	-0.037291	-0.0241303	-0.279123
31.01	0.0146828	-0.0255971	-0.00917864	-0.028347	-0.0127573	-0.0173516	0.00997162	-0.0370865	-0.0584776	-0.030066	-0.0600433	-0.0532532	-0.0189824	-0.00551844	-0.0691118	-0.0390482	-0.0238605	-0.28681
31.11	0.0131221	-0.0254803	-0.00920868	-0.0292301	-0.011641	-0.0197091	0.00863075	-0.0386515	-0.0598147	-0.0289159	-0.0624313	-0.0517578	-0.018713	-0.00528145	-0.0702872	-0.04106	-0.0236492	-0.295765
31.21	0.0115409	-0.0256653	-0.00900173	-0.0294995	-0.0102677	-0.0220351	0.00672531	-0.0398307	-0.0611966	-0.0281124	-0.0645537	-0.0505786	-0.0186491	-0.00508499	-0.0718784	-0.0432014	-0.0237837	-0.306164
31.31	0.00997829	-0.0260959	-0.00863028	-0.0291734	-0.00873566	-0.0241079	0.00434446	-0.0405545	-0.0625536	-0.0276537	-0.0663395	-0.049726	-0.0187807	-0.00503683	-0.07406	-0.0453644	-0.0244341	-0.317939
31.41	0.00844002	-0.0266075	-0.00822735	-0.0284266	-0.00717926	-0.0256867	0.00162792	-0.0408254	-0.0637393	-0.0274615	-0.0678077	-0.0490813	-0.0191007	-0.00528145	-0.0768914	-0.047462	-0.0256524	-0.330782
31.51	0.00689316	-0.0269294	-0.00798321	-0.0275583	-0.00576162	-0.0265226	-0.0012331	-0.0407143	-0.0645416	-0.0273809	-0.0690656	-0.0483909	-0.0196004	-0.00599432	-0.0803246	-0.0494194	-0.0273747	-0.344166
31.61	0.00530195	-0.0267978	-0.00805712	-0.0268331	-0.00462151	-0.0264544	-0.00404739	-0.0403328	-0.0647745	-0.0272536	-0.0702524	-0.0473733	-0.0202742	-0.00731134	-0.084281	-0.0511642	-0.0294733	-0.35759
31.71	0.00364399	-0.0260801	-0.00850487	-0.0264282	-0.00384235	-0.0254588	-0.00669765	-0.0397825	-0.0643454	-0.026969	-0.0715165	-0.0459132	-0.0210986	-0.00926304	-0.0886602	-0.0526295	-0.0317931	-0.370734
31.81	0.00191307	-0.024776	-0.00927734	-0.0264306	-0.00344753	-0.0236506	-0.00915337	-0.0391536	-0.0632575	-0.0264664	-0.0730133	-0.0440817	-0.0220318	-0.0117722	-0.0933409	-0.0537558	-0.0341487	-0.383457
31.91	0.00012207	-0.0230174	-0.0102201	-0.0268412	-0.0034008	-0.0212812	-0.0114641	-0.0385246	-0.0616114	-0.0257387	-0.0749087	-0.0421376	-0.0230131	-0.0146551	-0.0981741	-0.0544882	-0.0363283	-0.3958
32.01	-0.00171375	-0.0210581	-0.0110836	-0.0275755	-0.003613	-0.0187154	-0.0137582	-0.0379629	-0.0596035	-0.0248294	-0.077374	-0.0405102	-0.0239739	-0.0176401	-0.102987	-0.0547886	-0.0381274	-0.407974
32.11	-0.00361347	-0.0191455	-0.0116529	-0.0285082	-0.00399637	-0.0162845	-0.01616	-0.0375214	-0.0574474	-0.023838	-0.0805254	-0.0396118	-0.024888	-0.0204892	-0.107616	-0.0546608	-0.0394001	-0.420227
32.21	-0.00558901	-0.0174518	-0.011806	-0.0295215	-0.00451517	-0.0142369	-0.0187521	-0.0372171	-0.0553257	-0.022881	-0.0843592	-0.0396533	-0.0257745	-0.0230474	-0.111951	-0.0541444	-0.0401053	-0.432747
32.31	-0.00764418	-0.0160675	-0.0115237	-0.0305042	-0.00518322	-0.0127363	-0.0215764	-0.037034	-0.05339	-0.0220904	-0.088747	-0.0406337	-0.0266967	-0.0252452	-0.11594	-0.0533118	-0.0403113	-0.445665
32.41	-0.00977278	-0.015008	-0.0108838	-0.0313554	-0.00606441	-0.0118599	-0.024631	-0.0369205	-0.0517614	-0.0216136	-0.0934391	-0.0423393	-0.0277596	-0.0270982	-0.119586	-0.0522652	-0.0401955	-0.459054
32.51	-0.0119553	-0.0142045	-0.0100617	-0.0319905	-0.00726843	-0.0115905	-0.0278716	-0.0367913	-0.0505385	-0.021616	-0.0980721	-0.0443602	-0.0291095	-0.0287075	-0.122937	-0.0511451	-0.04006	-0.472924
32.61	-0.0141511	-0.0135713	-0.00925589	-0.0323501	-0.00890446	-0.0118275	-0.0312252	-0.0365548	-0.0497651	-0.0222588	-0.102334	-0.0462956	-0.03087	-0.0302248	-0.126063	-0.0501075	-0.0402026	-0.487254
32.71	-0.0163212	-0.0130744	-0.008636	-0.0324354	-0.0109997	-0.0124226	-0.0346217	-0.0361409	-0.0494039	-0.0236249	-0.106066	-0.0479059	-0.0330606	-0.0317998	-0.12908	-0.0492673	-0.040802	-0.501984
32.81	-0.0184259	-0.012732	-0.00834131	-0.03232	-0.0134959	-0.0131822	-0.0380001	-0.0355062	-0.0493345	-0.0257106	-0.109273	-0.0491199	-0.0356026	-0.0335803	-0.132149	-0.0486994	-0.0419135	-0.517027
32.91	-0.0204248	-0.0126181	-0.00848246	-0.0321522	-0.0162435	-0.0138702	-0.041306	-0.0346332	-0.0493548	-0.0284305	-0.112117	-0.0500298	-0.038312	-0.0357065	-0.135482	-0.0484343	-0.0434709	-0.532267
33.01	-0.0222883	-0.0128474	-0.00913191	-0.0321379	-0.0190144	-0.0142093	-0.0444889	-0.0335379	-0.0492067	-0.0316153	-0.114896	-0.0508866	-0.0409203	-0.0383229	-0.13931	-0.0484672	-0.0453005	-0.547558
33.11	-0.0239873	-0.0135055	-0.0103054	-0.0324335	-0.0216184	-0.0139666	-0.0474877	-0.0322804	-0.0487123	-0.0350666	-0.117877	-0.0519495	-0.0432043	-0.0415359	-0.143788	-0.0487795	-0.0472093	-0.562783
33.21	-0.0254736	-0.0146122	-0.011972	-0.0331059	-0.0239701	-0.0130339	-0.0502453	-0.0309472	-0.0478072	-0.0386033	-0.121227	-0.0533743	-0.0450478	-0.0453525	-0.148972	-0.0493517	-0.0490465	-0.577845
33.31	-0.0266848	-0.0161228	-0.0140562	-0.0341406	-0.0260897	-0.0114312	-0.0527039	-0.0296493	-0.0465424	-0.0420604	-0.125017	-0.0552111	-0.0464478	-0.0496721	-0.154815	-0.0501647	-0.0507092	-0.592671
33.41	-0.0275421	-0.0179234	-0.0164394	-0.0354419	-0.0281024	-0.00930786	-0.0548043	-0.0285201	-0.0450828	-0.045289	-0.129213	-0.057404	-0.0475087	-0.0542884	-0.161179	-0.0511975	-0.0521402	-0.607212
33.51	-0.0279613	-0.0198455	-0.0189552	-0.036849	-0.0302367	-0.00692272	-0.0564966	-0.0277104	-0.043694	-0.0481577	-0.133688	-0.0598049	-0.0484352	-0.0589046	-0.167828	-0.0524292	-0.0533204	-0.621435
33.61	-0.027915	-0.0217423	-0.0214334	-0.0382195	-0.0327063	-0.00453949	-0.0577688	-0.0273252	-0.0426345	-0.0505886	-0.138285	-0.0622778	-0.0494199	-0.0632577	-0.17454	-0.0538464	-0.054224	-0.635325
33.71	-0.0274439	-0.0235295	-0.0237532	-0.0394487	-0.0355935	-0.00239515	-0.0586281	-0.0274191	-0.0420802	-0.0525908	-0.142896	-0.0647182	-0.0505772	-0.0671878	-0.181204	-0.0554533	-0.0548797	-0.648922
33.81	-0.0266547	-0.0251856	-0.0258489	-0.0404754	-0.0388489	-0.000704765	-0.0590973	-0.0279946	-0.0421195	-0.0542626	-0.147462	-0.0670476	-0.0519338	-0.0706339	-0.187823	-0.0572739	-0.0553727	-0.662324
33.91	-0.0257173	-0.0267496	-0.0277085	-0.041275	-0.0422893	0.000342846	-0.059216	-0.0290051	-0.0427547	-0.0557871	-0.15197	-0.0692115	-0.0534358	-0.0736365	-0.194511	-0.059351	-0.0558476	-0.675687
34.01	-0.0248618	-0.028327	-0.0293608	-0.0418692	-0.0456171	0.000585079	-0.0590467	-0.0303488	-0.0439136	-0.0574389	-0.156444	-0.0711808	-0.0549469	-0.0763359	-0.201496	-0.0617394	-0.0565009	-0.689214
34.11	-0.0242772	-0.0300541	-0.0308175	-0.0422897	-0.0485606	-4.3869e-05	-0.0586891	-0.0318913	-0.0454979	-0.0594754	-0.160889	-0.0729308	-0.0563269	-0.0789127	-0.209016	-0.0644822	-0.0575376	-0.703086
34.21	-0.0240622	-0.0320287	-0.0321021	-0.0425491	-0.0509329	-0.00146055	-0.058248	-0.0335064	-0.0474102	-0.0620537	-0.165308	-0.0744457	-0.0575061	-0.0815406	-0.217225	-0.0675874	-0.0590873	-0.717435
34.31	-0.0242195	-0.0343132	-0.0332451	-0.0426326	-0.0526366	-0.00343084	-0.0578203	-0.0350776	-0.0495524	-0.0652223	-0.169698	-0.0757275	-0.0584865	-0.0843801	-0.226177	-0.0710292	-0.0611939	-0.732343
34.41	-0.0246572	-0.0369282	-0.0342908	-0.0425053	-0.0536618	-0.00557566	-0.0575013	-0.0364962	-0.0518255	-0.068923	-0.174053	-0.0767908	-0.0593438	-0.0875831	-0.235833	-0.0747504	-0.0638118	-0.747842
34.51	-0.025197	-0.0398645	-0.0352793	-0.0421124	-0.0540934	-0.00739336	-0.057374	-0.0376658	-0.0541263	-0.0729947	-0.178374	-0.0776625	-0.0602198	-0.0912838	-0.246073	-0.0786629	-0.0667939	-0.763918
34.61	-0.0256562	-0.0430803	-0.0362215	-0.0414338	-0.0540714	-0.00846958	-0.0574803	-0.0385404	-0.0563617	-0.0772324	-0.182692	-0.0783653	-0.0612569	-0.0955524	-0.256758	-0.0826802	-0.0699553	-0.78051
34.71	-0.0259171	-0.0464711	-0.0371332	-0.0404978	-0.0537257	-0.0085988	-0.057816	-0.0391278	-0.0584426	-0.0814514	-0.187057	-0.0789261	-0.0625577	-0.100379	-0.267736	-0.0867701	-0.0731635	-0.797498
34.81	-0.0259295	-0.0498738	-0.0380445	-0.0393744	-0.0531654	-0.00779247	-0.0583301	-0.0394864	-0.0602872	-0.0854893	-0.191535	-0.0793839	-0.0641823	-0.105664	-0.278841	-0.0909448	-0.0763416	-0.814696
34.91	-0.0257092	-0.0530605	-0.0389938	-0.0381761	-0.0524797	-0.00627327	-0.0589261	-0.0397258	-0.0618184	-0.0892086	-0.196209	-0.0797882	-0.0661473	-0.111225	-0.289896	-0.0952716	-0.079464	-0.831856
35.01	-0.0253263	-0.0557623	-0.0400214	-0.0370593	-0.0517392	-0.00446987	-0.0594735	-0.0399947	-0.0629702	-0.0924916	-0.201181	-0.0802002	-0.0684285	-0.116796	-0.300733	-0.0998602	-0.082571	-0.848666
35.11	-0.0248704	-0.0577917	-0.0411243	-0.0361891	-0.0509934	-0.0028429	-0.059885	-0.0404015	-0.0637212	-0.0952678	-0.20652	-0.0806975	-0.0709691	-0.12213	-0.31127	-0.104792	-0.0857792	-0.864853
35.21	-0.0244408	-0.0590897	-0.0422616	-0.0356526	-0.0502687	-0.00172281	-0.0601344	-0.0410023	-0.0641181	-0.097528	-0.212225	-0.0813668	-0.0736909	-0.1271	-0.321494	-0.110064	-0.0892167	-0.880283
35.31	-0.0241394	-0.0597281	-0.0433512	-0.035449	-0.0495682	-0.0012989	-0.060256	-0.0418043	-0.0642745	-0.099329	-0.218225	-0.0823047	-0.0764933	-0.131708	-0.33146	-0.115591	-0.0930181	-0.894964
35.41	-0.0240746	-0.0599041	-0.0442739	-0.0354896	-0.0488734	-0.00162125	-0.0603466	-0.042767	-0.0643718	-0.100794	-0.224377	-0.0836127	-0.0792532	-0.136082	-0.341285	-0.121201	-0.0973153	-0.909052
35.51	-0.0243344	-0.0599327	-0.0448813	-0.0356073	-0.0481367	-0.00260925	-0.0605588	-0.043798	-0.0646377	-0.102095	-0.230475	-0.0854034	-0.0818348	-0.140465	-0.351151	-0.126651	-0.102229	-0.922835
35.61	-0.0249615	-0.0601077	-0.045074	-0.0356436	-0.0473003	-0.00413704	-0.0610418	-0.0447893	-0.0652289	-0.103375	-0.236351	-0.0877485	-0.0841451	-0.145089	-0.361205	-0.131731	-0.107813	-0.936609
35.71	-0.0259752	-0.0606084	-0.0448394	-0.0355225	-0.0463505	-0.00606012	-0.0619006	-0.0456452	-0.0662117	-0.104737	-0.241943	-0.0906126	-0.0861716	-0.150099	-0.371512	-0.136333	-0.114029	-0.950541
35.81	-0.0273819	-0.0615029	-0.0442491	-0.0352502	-0.0453186	-0.00821781	-0.0631928	-0.0462866	-0.0675664	-0.106233	-0.247309	-0.0938473	-0.0879846	-0.155556	-0.382048	-0.140449	-0.120756	-0.964668
35.91	-0.0291715	-0.0627465	-0.0434589	-0.0349174	-0.0442858	-0.0104332	-0.0649295	-0.0466442	-0.069185	-0.107873	-0.252618	-0.0971911	-0.089736	-0.161438	-0.392699	-0.144171	-0.127782	-0.978894
36.01	-0.0313101	-0.064188	-0.0427108	-0.0346899	-0.0433645	-0.0125194	-0.0670705	-0.0466762	-0.0708811	-0.109622	-0.258152	-0.100269	-0.0916538	-0.167633	-0.40328	-0.147686	-0.134823	-0.993009
36.11	-0.0337315	-0.0656586	-0.0422411	-0.0347323	-0.0426393	-0.014349	-0.0695357	-0.0463943	-0.0724781	-0.111431	-0.264161	-0.102722	-0.0939407	-0.173991	-0.413621	-0.151196	-0.141593	-1.00679
36.21	-0.0363388	-0.0670371	-0.0421796	-0.0351448	-0.0421667	-0.015861	-0.0722351	-0.0458579	-0.0738692	-0.11326	-0.27072	-0.104371	-0.0967011	-0.180357	-0.423641	-0.154863	-0.147881	-1.02006
36.31	-0.0390086	-0.0682521	-0.0425477	-0.0359635	-0.0419703	-0.0170584	-0.0750742	-0.0451746	-0.0750227	-0.11507	-0.277722	-0.105226	-0.0999384	-0.186571	-0.433345	-0.15881	-0.153557	-1.03267
36.41	-0.0415926	-0.0692863	-0.0432577	-0.0371561	-0.0420437	-0.0180078	-0.0779557	-0.0444989	-0.0759795	-0.116834	-0.284881	-0.105493	-0.103553	-0.192471	-0.442832	-0.163126	-0.158579	-1.04451
36.51	-0.0439181	-0.0701604	-0.0441356	-0.0386286	-0.0423355	-0.0188355	-0.0807824	-0.0440292	-0.0768368	-0.118524	-0.291746	-0.105559	-0.107354	-0.197895	-0.452258	-0.167856	-0.162985	-1.05553
36.61	-0.0458636	-0.0708957	-0.0450387	-0.0402632	-0.0427575	-0.0196719	-0.0834703	-0.043941	-0.077693	-0.120108	-0.297916	-0.105825	-0.11112	-0.20272	-0.461717	-0.173012	-0.166869	-1.06567
36.71	-0.0474038	-0.071507	-0.0458622	-0.0419617	-0.0432634	-0.0206051	-0.0859394	-0.0443487	-0.0786402	-0.121564	-0.303191	-0.106529	-0.114674	-0.206902	-0.47127	-0.178569	-0.170382	-1.07494
36.81	-0.0486169	-0.0720067	-0.0465369	-0.043654	-0.0438576	-0.0216756	-0.0881143	-0.0453019	-0.0797625	-0.122881	-0.30757	-0.107734	-0.117872	-0.210482	-0.480954	-0.184473	-0.173736	-1.08334
36.91	-0.0496817	-0.0723996	-0.0470285	-0.0452952	-0.0445933	-0.0228786	-0.0899205	-0.0467896	-0.0811374	-0.124053	-0.311256	-0.109329	-0.120615	-0.213583	-0.49078	-0.190635	-0.177208	-1.09094
37.01	-0.0508633	-0.0726867	-0.0473495	-0.046865	-0.0455604	-0.0241623	-0.0912981	-0.048737	-0.0828223	-0.125088	-0.314626	-0.111033	-0.122839	-0.21641	-0.500731	-0.196939	-0.181117	-1.09781
37.11	-0.0523877	-0.0728731	-0.0475588	-0.0483365	-0.0468087	-0.0254564	-0.0922513	-0.0510359	-0.0848205	-0.126001	-0.318024	-0.112534	-0.124536	-0.219166	-0.510748	-0.203276	-0.185662	-1.10404
37.21	-0.0543675	-0.072989	-0.0476933	-0.049674	-0.0483332	-0.0266972	-0.0928283	-0.0535669	-0.087091	-0.126834	-0.321686	-0.113616	-0.125749	-0.221986	-0.520772	-0.209572	-0.190869	-1.10974
37.31	-0.0568047	-0.0730929	-0.0477676	-0.0508289	-0.0500803	-0.0278335	-0.0931144	-0.0561976	-0.0895512	-0.127656	-0.325735	-0.114164	-0.12659	-0.224935	-0.530748	-0.215781	-0.196572	-1.11499
37.41	-0.0595899	-0.0732713	-0.0477686	-0.0517416	-0.0519481	-0.0288262	-0.0932355	-0.0587869	-0.0920763	-0.128563	-0.330187	-0.114167	-0.127226	-0.227997	-0.540618	-0.221891	-0.202438	-1.11992
37.51	-0.0625286	-0.0736303	-0.047668	-0.0523472	-0.0537925	-0.0296435	-0.0933485	-0.0611939	-0.0945101	-0.129689	-0.334946	-0.11371	-0.127882	-0.231092	-0.550325	-0.227911	-0.208039	-1.12462
37.61	-0.0654364	-0.0742483	-0.0474343	-0.0526266	-0.0554843	-0.0302491	-0.0935864	-0.0633488	-0.0967295	-0.131187	-0.339875	-0.1129	-0.128753	-0.234117	-0.55982	-0.233872	-0.213035	-1.12915
37.71	-0.0681634	-0.0751443	-0.0470133	-0.0526056	-0.0569386	-0.0306339	-0.0940166	-0.065249	-0.0986648	-0.133163	-0.344827	-0.111818	-0.129931	-0.236992	-0.569105	-0.239841	-0.217237	-1.13349
37.81	-0.0705905	-0.076282	-0.0463305	-0.0523591	-0.0581155	-0.030817	-0.0946388	-0.0669556	-0.100298	-0.135667	-0.349647	-0.110525	-0.131418	-0.239666	-0.578233	-0.245925	-0.220607	-1.13757
37.91	-0.0726337	-0.0775642	-0.0452909	-0.0520086	-0.0590167	-0.0308495	-0.0953875	-0.0685983	-0.101667	-0.1387	-0.354176	-0.109056	-0.133109	-0.242108	-0.587305	-0.252273	-0.223265	-1.14124
38.01	-0.0742407	-0.0788431	-0.0437799	-0.0517163	-0.0596886	-0.0308104	-0.0961375	-0.0703602	-0.102859	-0.142218	-0.358257	-0.107427	-0.134818	-0.244314	-0.596461	-0.25907	-0.225485	-1.1443
38.11	-0.0753903	-0.0799613	-0.0417228	-0.0516205	-0.0601788	-0.0307775	-0.0967617	-0.0723925	-0.103965	-0.146144	-0.361819	-0.105661	-0.136375	-0.246283	-0.605803	-0.266473	-0.22762	-1.14653
38.21	-0.0760908	-0.0807872	-0.0391269	-0.0517831	-0.0605083	-0.0308266	-0.0971699	-0.0747647	-0.105016	-0.150352	-0.364889	-0.103824	-0.137673	-0.248057	-0.615396	-0.274518	-0.229963	-1.14774
38.31	-0.0763788	-0.0812178	-0.0360856	-0.0521894	-0.0606704	-0.0310316	-0.0973096	-0.0774627	-0.105975	-0.154658	-0.367598	-0.102022	-0.138672	-0.249721	-0.625266	-0.283116	-0.232739	-1.1478
38.41	-0.0763168	-0.0811729	-0.0327773	-0.0527472	-0.0606322	-0.0314636	-0.0971627	-0.0803876	-0.106745	-0.158827	-0.37017	-0.100407	-0.1394	-0.251398	-0.635398	-0.292044	-0.2361	-1.14659
38.51	-0.0759959	-0.0806022	-0.0294509	-0.0532975	-0.0603447	-0.0321922	-0.0967522	-0.0833635	-0.107178	-0.16258	-0.372921	-0.0991681	-0.139942	-0.253255	-0.645744	-0.300974	-0.240148	-1.14406
38.61	-0.0755157	-0.0794969	-0.0263238	-0.053699	-0.0597944	-0.0332565	-0.0961537	-0.0861955	-0.107176	-0.16572	-0.376133	-0.0984693	-0.140399	-0.255455	-0.656247	-0.309609	-0.244934	-1.14017
38.71	-0.074964	-0.0779281	-0.0235281	-0.0538802	-0.0590138	-0.0346303	-0.0954947	-0.0887256	-0.106741	-0.1682	-0.380008	-0.0983775	-0.140857	-0.258113	-0.666818	-0.317751	-0.250398	-1.13494
38.81	-0.0744138	-0.0760446	-0.0211091	-0.0538397	-0.0580802	-0.0362201	-0.0949526	-0.0908399	-0.105973	-0.170127	-0.38466	-0.0988591	-0.141393	-0.2613	-0.677332	-0.325306	-0.256362	-1.12845
38.91	-0.0739245	-0.0740767	-0.0190282	-0.0536456	-0.0571175	-0.0378704	-0.0947552	-0.092463	-0.105068	-0.171762	-0.390118	-0.0997779	-0.14207	-0.26504	-0.687625	-0.332281	-0.262533	-1.12084
39.01	-0.073545	-0.0723295	-0.0171657	-0.0534267	-0.0562992	-0.0393653	-0.0951657	-0.0935616	-0.104326	-0.173501	-0.396348	-0.100907	-0.142941	-0.269308	-0.697512	-0.338776	-0.268495	-1.11228
39.11	-0.0733042	-0.0710745	-0.0153937	-0.0533261	-0.0557947	-0.0405102	-0.0963664	-0.0941305	-0.104025	-0.175703	-0.403291	-0.102032	-0.144043	-0.274025	-0.706895	-0.344925	-0.27384	-1.10294
39.21	-0.0731883	-0.0704303	-0.0136528	-0.0534601	-0.0556927	-0.0412183	-0.0984178	-0.0941939	-0.104284	-0.178535	-0.410824	-0.103014	-0.145389	-0.279084	-0.715795	-0.350865	-0.278341	-1.09288
39.31	-0.0731382	-0.0703526	-0.0119481	-0.0539255	-0.055995	-0.0415092	-0.101267	-0.0938044	-0.105061	-0.181974	-0.418751	-0.103786	-0.146966	-0.284344	-0.724356	-0.356742	-0.281967	-1.08208
39.41	-0.0730448	-0.0706382	-0.0103588	-0.0547905	-0.056613	-0.0415111	-0.104743	-0.0930381	-0.106151	-0.185807	-0.426804	-0.104359	-0.148735	-0.289636	-0.732848	-0.362706	-0.28488	-1.07042
39.51	-0.0727582	-0.0709348	-0.00901604	-0.056098	-0.0573807	-0.0414577	-0.108564	-0.0919995	-0.107213	-0.189641	-0.434656	-0.104813	-0.150634	-0.294766	-0.741639	-0.368912	-0.287353	-1.0577
39.61	-0.0721502	-0.0709167	-0.00804567	-0.0578451	-0.0581355	-0.0415978	-0.112436	-0.0908122	-0.107972	-0.193092	-0.442057	-0.105262	-0.152594	-0.299603	-0.751042	-0.375483	-0.289666	-1.04371
39.71	-0.0711627	-0.0704069	-0.00754452	-0.0599947	-0.0587807	-0.0420866	-0.116179	-0.0896106	-0.108303	-0.19594	-0.44889	-0.105811	-0.154536	-0.304137	-0.761205	-0.382483	-0.292064	-1.02836
39.81	-0.0698075	-0.0693793	-0.00757599	-0.062469	-0.0592813	-0.0429811	-0.119733	-0.0885439	-0.108226	-0.198135	-0.45517	-0.10656	-0.156361	-0.308485	-0.772108	-0.389918	-0.294757	-1.01161
39.91	-0.0681686	-0.0679631	-0.00817585	-0.0651541	-0.0596714	-0.0442386	-0.123164	-0.0877748	-0.107907	-0.199792	-0.461044	-0.1076	-0.157958	-0.312886	-0.783564	-0.397735	-0.297918	-0.993512
40.01	-0.0663977	-0.0664077	-0.0093503	-0.0678949	-0.0600419	-0.0457239	-0.12665	-0.087471	-0.10763	-0.20117	-0.466785	-0.109013	-0.159197	-0.317698	-0.795243	-0.405814	-0.301584	-0.974187
40.11	-0.064661	-0.0649509	-0.011095	-0.0705314	-0.0605059	-0.0472751	-0.130376	-0.0877318	-0.107629	-0.202511	-0.472681	-0.110852	-0.159988	-0.323279	-0.806834	-0.413978	-0.305636	-0.95382
40.21	-0.0630951	-0.0637679	-0.0133977	-0.0729513	-0.0611634	-0.0487552	-0.134461	-0.0885258	-0.108055	-0.204003	-0.478962	-0.113122	-0.160335	-0.329854	-0.81811	-0.422064	-0.30996	-0.932587
40.31	-0.0618019	-0.0629678	-0.0162382	-0.0750952	-0.0621061	-0.0500546	-0.138958	-0.0896912	-0.108969	-0.20577	-0.485801	-0.115778	-0.160337	-0.337523	-0.828931	-0.429924	-0.314459	-0.910653
40.41	-0.060853	-0.0625963	-0.0195885	-0.0769558	-0.0634136	-0.0510926	-0.143851	-0.0909338	-0.110352	-0.207881	-0.493311	-0.118729	-0.160196	-0.346247	-0.839243	-0.437428	-0.319049	-0.88817
40.51	-0.0602899	-0.0626402	-0.0234137	-0.0785704	-0.0651588	-0.0518117	-0.149063	-0.0918517	-0.112098	-0.210353	-0.501536	-0.121833	-0.160193	-0.355875	-0.849084	-0.44448	-0.323647	-0.86528
40.61	-0.0601392	-0.0630779	-0.0276551	-0.079999	-0.0673852	-0.0521798	-0.154487	-0.0921245	-0.114078	-0.213185	-0.510417	-0.124938	-0.160564	-0.366212	-0.85856	-0.45104	-0.328163	-0.842098
40.71	-0.0604119	-0.0638895	-0.0322437	-0.0813079	-0.0700769	-0.0522065	-0.160036	-0.0916147	-0.1162	-0.216376	-0.519801	-0.12794	-0.161425	-0.377063	-0.867797	-0.457151	-0.332549	-0.818693
40.81	-0.0611033	-0.0650511	-0.0370879	-0.0825729	-0.0731554	-0.0519419	-0.165643	-0.090364	-0.118415	-0.21992	-0.529451	-0.130791	-0.162759	-0.388233	-0.876937	-0.462946	-0.336798	-0.795092
40.91	-0.0621929	-0.0665431	-0.0420814	-0.083878	-0.076479	-0.0514736	-0.171264	-0.0885968	-0.12071	-0.223808	-0.539042	-0.133498	-0.164427	-0.399526	-0.88614	-0.468643	-0.340946	-0.771272
41.01	-0.0636435	-0.068337	-0.047101	-0.0853138	-0.0798478	-0.05092	-0.176871	-0.0867062	-0.123092	-0.228028	-0.548158	-0.136117	-0.166175	-0.410753	-0.895576	-0.474523	-0.345056	-0.747175
41.11	-0.0654006	-0.0703845	-0.052031	-0.0869522	-0.0830703	-0.0503917	-0.182445	-0.0851059	-0.125536	-0.232542	-0.556444	-0.138712	-0.167767	-0.421811	-0.905364	-0.48081	-0.349231	-0.722771
41.21	-0.0674081	-0.0726423	-0.0567789	-0.08883	-0.0860081	-0.0499682	-0.187969	-0.0840898	-0.128022	-0.237294	-0.563759	-0.141341	-0.169045	-0.432706	-0.915526	-0.487646	-0.353624	-0.698087
41.31	-0.0696087	-0.0750771	-0.0612803	-0.0909467	-0.088572	-0.049705	-0.19343	-0.0838318	-0.130534	-0.242208	-0.570188	-0.14406	-0.169928	-0.443564	-0.925986	-0.495087	-0.358431	-0.67321
41.41	-0.0719447	-0.0776658	-0.0654917	-0.0932693	-0.0907269	-0.0496302	-0.198817	-0.084384	-0.133065	-0.247191	-0.576036	-0.14692	-0.170417	-0.454627	-0.936572	-0.503111	-0.363895	-0.648285
41.51	-0.0743527	-0.0803885	-0.0693955	-0.0957246	-0.092483	-0.049747	-0.204128	-0.0856819	-0.135594	-0.252136	-0.581815	-0.149966	-0.170587	-0.466239	-0.947032	-0.511613	-0.370306	-0.623513
41.61	-0.0767727	-0.0832152	-0.0730004	-0.098217	-0.0938778	-0.0500431	-0.209394	-0.0875845	-0.138066	-0.256952	-0.587994	-0.153218	-0.170557	-0.478704	-0.957122	-0.520455	-0.377897	-0.599085
41.71	-0.0791874	-0.0861211	-0.0763593	-0.100639	-0.094975	-0.0505023	-0.214663	-0.0899124	-0.140494	-0.261604	-0.594872	-0.156693	-0.170477	-0.49218	-0.966652	-0.5295	-0.38673	-0.575118
41.81	-0.0816374	-0.0890923	-0.0795717	-0.102877	-0.0958672	-0.0510974	-0.219993	-0.0924454	-0.142968	-0.266101	-0.602576	-0.160401	-0.170529	-0.506672	-0.975475	-0.538611	-0.396673	-0.551647
41.91	-0.0842171	-0.0921249	-0.0827818	-0.104807	-0.0966711	-0.0517983	-0.225451	-0.0949264	-0.145653	-0.270505	-0.611062	-0.164353	-0.170921	-0.522036	-0.983495	-0.547664	-0.407411	-0.52863
42.01	-0.0870609	-0.0952458	-0.0861707	-0.106308	-0.097538	-0.0525637	-0.231116	-0.0970616	-0.148789	-0.274929	-0.620116	-0.168554	-0.171891	-0.537988	-0.990661	-0.556546	-0.418543	-0.505954
42.11	-0.090281	-0.0985169	-0.0898705	-0.107326	-0.0986295	-0.0533438	-0.237055	-0.0986009	-0.152582	-0.279507	-0.629483	-0.17299	-0.173611	-0.55421	-0.996966	-0.565229	-0.42975	-0.483517
42.21	-0.0939417	-0.102005	-0.0939326	-0.10789	-0.10006	-0.0540881	-0.243291	-0.0994248	-0.157147	-0.28434	-0.638976	-0.177587	-0.176154	-0.570439	-1.00244	-0.573784	-0.440842	-0.461273
42.31	-0.0980625	-0.105769	-0.098321	-0.108116	-0.10189	-0.0547438	-0.249803	-0.0995445	-0.162503	-0.289503	-0.648482	-0.182201	-0.179497	-0.586457	-1.00714	-0.582383	-0.451755	-0.439236
42.41	-0.102617	-0.109872	-0.102911	-0.108205	-0.104122	-0.0552545	-0.256519	-0.0991077	-0.168572	-0.29504	-0.657963	-0.186622	-0.183517	-0.6021	-1.01117	-0.591301	-0.462555	-0.417484
42.51	-0.107532	-0.114384	-0.107514	-0.108427	-0.106704	-0.0555668	-0.263333	-0.0983667	-0.175211	-0.300957	-0.66745	-0.190586	-0.188001	-0.61725	-1.01465	-0.600884	-0.473441	-0.396152
42.61	-0.112694	-0.119337	-0.111962	-0.109001	-0.10956	-0.055654	-0.270155	-0.0975518	-0.182289	-0.307224	-0.67699	-0.193896	-0.192748	-0.631845	-1.01768	-0.611415	-0.484623	-0.375384
42.71	-0.117987	-0.124664	-0.116145	-0.110043	-0.112607	-0.0555196	-0.27694	-0.096848	-0.189679	-0.313748	-0.686583	-0.19647	-0.197613	-0.645883	-1.02026	-0.623033	-0.496231	-0.355292
42.81	-0.123287	-0.130199	-0.120017	-0.111556	-0.115757	-0.0551991	-0.283683	-0.0963984	-0.197247	-0.32038	-0.696186	-0.198341	-0.202512	-0.65943	-1.02236	-0.635717	-0.508307	-0.335944
42.91	-0.128467	-0.135669	-0.123589	-0.113436	-0.118914	-0.0547585	-0.290419	-0.0962982	-0.204859	-0.32691	-0.705707	-0.199655	-0.207419	-0.672617	-1.02386	-0.649296	-0.520805	-0.317371
43.01	-0.13339	-0.140708	-0.126931	-0.115486	-0.121978	-0.0542951	-0.297225	-0.0965943	-0.212387	-0.333077	-0.715026	-0.200667	-0.212363	-0.68563	-1.02458	-0.66346	-0.533606	-0.299569
43.11	-0.137948	-0.144998	-0.13014	-0.117509	-0.124879	-0.0538964	-0.304189	-0.0972586	-0.219766	-0.338686	-0.72408	-0.201654	-0.217383	-0.698645	-1.02435	-0.677894	-0.546543	-0.282525
43.21	-0.142088	-0.148417	-0.133304	-0.11935	-0.127619	-0.0536237	-0.311371	-0.0982289	-0.226996	-0.343685	-0.732889	-0.202801	-0.22252	-0.711808	-1.02297	-0.692347	-0.559473	-0.266244
43.31	-0.145825	-0.151062	-0.136503	-0.120903	-0.130275	-0.0535102	-0.318802	-0.0994139	-0.234143	-0.348164	-0.741549	-0.204191	-0.227815	-0.725229	-1.0203	-0.706626	-0.572293	-0.250746
43.41	-0.149233	-0.153239	-0.139805	-0.122103	-0.133001	-0.0535564	-0.32648	-0.100688	-0.241336	-0.352361	-0.750239	-0.205808	-0.233309	-0.738982	-1.01617	-0.720601	-0.584935	-0.236073
43.51	-0.152451	-0.155454	-0.143276	-0.122932	-0.136014	-0.0537391	-0.334376	-0.101897	-0.248777	-0.356644	-0.759206	-0.207545	-0.239036	-0.753107	-1.01047	-0.734217	-0.597375	-0.222277
43.61	-0.155647	-0.158159	-0.146958	-0.123405	-0.139496	-0.0540133	-0.342439	-0.102894	-0.256651	-0.361364	-0.768626	-0.209301	-0.244992	-0.767578	-1.00312	-0.7475	-0.60961	-0.209387
43.71	-0.158967	-0.161567	-0.150863	-0.123562	-0.143544	-0.0543218	-0.350618	-0.10359	-0.264988	-0.366727	-0.778499	-0.211012	-0.251142	-0.782294	-0.99415	-0.760498	-0.621639	-0.197388
43.81	-0.162517	-0.165634	-0.154963	-0.123471	-0.148168	-0.0545998	-0.35886	-0.103955	-0.273654	-0.3728	-0.788642	-0.212647	-0.257421	-0.797082	-0.983709	-0.773271	-0.633463	-0.186219
43.91	-0.16637	-0.170064	-0.159198	-0.123223	-0.153293	-0.0547709	-0.367115	-0.104019	-0.282347	-0.3795	-0.798696	-0.21421	-0.263734	-0.811695	-0.972047	-0.785892	-0.645077	-0.175773
44.01	-0.170574	-0.174343	-0.163476	-0.122936	-0.158759	-0.0547523	-0.375326	-0.103872	-0.29064	-0.386616	-0.808157	-0.215737	-0.269958	-0.825824	-0.95951	-0.798449	-0.656481	-0.165896
44.11	-0.175147	-0.178012	-0.167701	-0.122729	-0.164374	-0.0544944	-0.383448	-0.103657	-0.298203	-0.393914	-0.816592	-0.217278	-0.275982	-0.839227	-0.946409	-0.811023	-0.667674	-0.15644
44.21	-0.180022	-0.180821	-0.171762	-0.122706	-0.169965	-0.0540047	-0.391463	-0.103532	-0.30486	-0.401224	-0.823745	-0.218863	-0.281733	-0.851799	-0.932922	-0.823655	-0.67864	-0.147338
44.31	-0.185043	-0.182729	-0.175529	-0.122954	-0.175387	-0.0533471	-0.399387	-0.103677	-0.310587	-0.408438	-0.829538	-0.220508	-0.287167	-0.863575	-0.919103	-0.836335	-0.689347	-0.138612
44.41	-0.189957	-0.183901	-0.178859	-0.123535	-0.180525	-0.0526428	-0.407267	-0.104284	-0.315508	-0.415512	-0.834073	-0.222208	-0.29228	-0.874726	-0.904871	-0.849009	-0.699746	-0.130369
44.51	-0.194438	-0.184679	-0.18158	-0.124502	-0.185282	-0.0520592	-0.415174	-0.105568	-0.319869	-0.422459	-0.837622	-0.223943	-0.297099	-0.885553	-0.890037	-0.861569	-0.709786	-0.122792
44.61	-0.198223	-0.185389	-0.183553	-0.125866	-0.189567	-0.0517521	-0.423168	-0.107701	-0.323886	-0.429302	-0.840497	-0.225696	-0.301673	-0.896352	-0.874441	-0.873868	-0.719463	-0.116047
44.71	-0.201181	-0.186245	-0.184767	-0.127564	-0.193325	-0.0518274	-0.431278	-0.110714	-0.327674	-0.436074	-0.842928	-0.227508	-0.306066	-0.907339	-0.857993	-0.885741	-0.728798	-0.110217
44.81	-0.203319	-0.187356	-0.185342	-0.129464	-0.196552	-0.0523448	-0.439513	-0.114497	-0.331255	-0.442812	-0.845065	-0.229485	-0.310361	-0.918656	-0.840682	-0.897014	-0.737844	-0.10529
44.91	-0.204778	-0.188721	-0.185529	-0.131354	-0.199291	-0.0533161	-0.447853	-0.118797	-0.334554	-0.44956	-0.846972	-0.231796	-0.314657	-0.930363	-0.822569	-0.907497	-0.746676	-0.101167
45.01	-0.20584	-0.190244	-0.185691	-0.132973	-0.201633	-0.054708	-0.456252	-0.123247	-0.33742	-0.456369	-0.848629	-0.234657	-0.319064	-0.942447	-0.803782	-0.917015	-0.755406	-0.0976565
45.11	-0.206849	-0.191844	-0.186138	-0.13413	-0.203701	-0.056468	-0.464647	-0.127537	-0.339745	-0.463284	-0.849959	-0.238229	-0.323668	-0.954827	-0.784455	-0.925494	-0.76415	-0.0945263
45.21	-0.208106	-0.193485	-0.18704	-0.134762	-0.205624	-0.0585504	-0.473016	-0.13147	-0.341516	-0.470337	-0.850863	-0.242568	-0.328505	-0.967356	-0.764717	-0.932966	-0.772942	-0.0916024
45.31	-0.209857	-0.195158	-0.188427	-0.134933	-0.207547	-0.0609097	-0.481388	-0.134961	-0.342821	-0.477555	-0.851219	-0.247625	-0.333561	-0.979819	-0.744691	-0.939569	-0.781723	-0.0887781
45.41	-0.212293	-0.196893	-0.19019	-0.134838	-0.209618	-0.0635133	-0.489833	-0.13804	-0.343848	-0.484956	-0.850891	-0.253251	-0.338776	-0.991933	-0.724497	-0.945549	-0.790338	-0.0860137
45.51	-0.215555	-0.19876	-0.192084	-0.134769	-0.212003	-0.0663328	-0.498467	-0.140846	-0.344873	-0.492547	-0.849728	-0.259193	-0.344045	-1.00336	-0.704243	-0.951223	-0.798565	-0.0833359
45.61	-0.219692	-0.200865	-0.193863	-0.135008	-0.214843	-0.0693345	-0.507382	-0.143549	-0.346163	-0.500312	-0.847644	-0.265177	-0.349284	-1.01386	-0.684001	-0.956824	-0.806262	-0.0807987
45.71	-0.224628	-0.203276	-0.195366	-0.135768	-0.218183	-0.0724483	-0.516612	-0.146268	-0.347899	-0.508226	-0.844636	-0.271002	-0.354467	-1.02332	-0.663793	-0.962461	-0.813383	-0.0784359
45.81	-0.230165	-0.206011	-0.196516	-0.137193	-0.221962	-0.0755615	-0.526125	-0.149065	-0.350177	-0.516253	-0.840784	-0.276546	-0.359628	-1.03176	-0.643591	-0.96812	-0.819969	-0.0762581
45.91	-0.235973	-0.209039	-0.197316	-0.139364	-0.226017	-0.0785193	-0.535829	-0.151951	-0.353004	-0.524348	-0.836252	-0.281766	-0.364855	-1.03935	-0.623318	-0.973661	-0.826147	-0.0742533
46.01	-0.241612	-0.212276	-0.19785	-0.14229	-0.230091	-0.0811367	-0.545573	-0.154881	-0.356299	-0.532452	-0.831259	-0.286698	-0.370291	-1.04639	-0.602854	-0.978826	-0.832067	-0.0723962
46.11	-0.246696	-0.215634	-0.198216	-0.145905	-0.233942	-0.0832911	-0.55523	-0.157796	-0.35992	-0.540509	-0.825984	-0.291413	-0.376035	-1.05315	-0.582102	-0.983332	-0.837806	-0.0706844
46.21	-0.251044	-0.219107	-0.198519	-0.150079	-0.23743	-0.0849714	-0.564742	-0.160647	-0.363724	-0.548464	-0.820557	-0.295989	-0.382115	-1.05982	-0.56102	-0.986972	-0.843391	-0.0691253
46.31	-0.254693	-0.222765	-0.198872	-0.154615	-0.240514	-0.0862818	-0.574124	-0.163402	-0.367578	-0.556265	-0.815061	-0.300504	-0.388483	-1.06644	-0.539623	-0.989618	-0.8488	-0.0677352
46.41	-0.25789	-0.226762	-0.199397	-0.159254	-0.243261	-0.0874405	-0.583461	-0.166045	-0.371348	-0.56386	-0.809528	-0.305041	-0.395014	-1.07298	-0.517984	-0.991221	-0.853963	-0.066539
46.51	-0.261078	-0.231299	-0.200218	-0.163686	-0.245833	-0.0887661	-0.592911	-0.168571	-0.374912	-0.57121	-0.803923	-0.309685	-0.401512	-1.07928	-0.496214	-0.991808	-0.858753	-0.0655729
46.61	-0.264683	-0.236482	-0.201427	-0.167681	-0.24846	-0.0905309	-0.602632	-0.170981	-0.378193	-0.578304	-0.798149	-0.314498	-0.407794	-1.08516	-0.474408	-0.99145	-0.863031	-0.0648608
46.71	-0.269007	-0.242303	-0.20301	-0.171151	-0.251373	-0.0928798	-0.612708	-0.173293	-0.381193	-0.585172	-0.79216	-0.319499	-0.413764	-1.09046	-0.452657	-0.990222	-0.866697	-0.0644091
46.81	-0.274222	-0.248639	-0.204856	-0.174155	-0.254797	-0.0958276	-0.623143	-0.175543	-0.383982	-0.591884	-0.785964	-0.324664	-0.419406	-1.09501	-0.431047	-0.988206	-0.869692	-0.0642083
46.91	-0.280375	-0.255251	-0.206751	-0.176897	-0.25895	-0.0992579	-0.633868	-0.177787	-0.386706	-0.598548	-0.779622	-0.329924	-0.424794	-1.09866	-0.409662	-0.985491	-0.871995	-0.0642337
47.01	-0.287377	-0.261809	-0.208403	-0.179695	-0.264041	-0.102937	-0.64474	-0.18009	-0.389566	-0.605312	-0.773249	-0.335168	-0.43008	-1.10127	-0.388579	-0.982165	-0.873605	-0.0644472
47.11	-0.295037	-0.26805	-0.209574	-0.182815	-0.2702	-0.106605	-0.655621	-0.182499	-0.392753	-0.612308	-0.766932	-0.340285	-0.435413	-1.10273	-0.36788	-0.978291	-0.874502	-0.0648087
47.21	-0.303153	-0.273862	-0.210145	-0.186418	-0.277422	-0.110033	-0.666413	-0.185051	-0.396367	-0.619597	-0.760673	-0.345188	-0.440878	-1.10301	-0.347653	-0.973886	-0.874648	-0.065264
47.31	-0.311522	-0.279286	-0.210092	-0.190566	-0.285558	-0.113032	-0.677066	-0.187773	-0.400423	-0.627173	-0.754383	-0.349826	-0.446487	-1.10214	-0.327994	-0.968928	-0.873981	-0.0657396
47.41	-0.319935	-0.284511	-0.209505	-0.195213	-0.294318	-0.115444	-0.68757	-0.19068	-0.404842	-0.634956	-0.747884	-0.354174	-0.452186	-1.10022	-0.309004	-0.963347	-0.872416	-0.0661445
47.51	-0.328181	-0.289841	-0.208565	-0.200235	-0.303281	-0.117149	-0.697962	-0.193775	-0.409448	-0.642801	-0.740907	-0.358238	-0.457859	-1.09739	-0.290795	-0.957044	-0.86984	-0.0663733
47.61	-0.336073	-0.295517	-0.207468	-0.205486	-0.31204	-0.11811	-0.708289	-0.19704	-0.414027	-0.650562	-0.733196	-0.362048	-0.463407	-1.09379	-0.273464	-0.949915	-0.866126	-0.0663712
47.71	-0.343529	-0.301694	-0.206367	-0.210835	-0.320352	-0.118399	-0.71856	-0.200448	-0.418393	-0.658125	-0.724617	-0.365645	-0.468779	-1.08952	-0.257041	-0.941874	-0.861246	-0.0661469
47.81	-0.350576	-0.308458	-0.20538	-0.216159	-0.328141	-0.118199	-0.728745	-0.203956	-0.422387	-0.66541	-0.715164	-0.369074	-0.473968	-1.08465	-0.241496	-0.932845	-0.855277	-0.065769
47.91	-0.357359	-0.315821	-0.204587	-0.221351	-0.335503	-0.11781	-0.738772	-0.207517	-0.425884	-0.672373	-0.704956	-0.372396	-0.479016	-1.07919	-0.226734	-0.922773	-0.848405	-0.0653654
48.01	-0.36412	-0.323732	-0.20403	-0.226313	-0.342683	-0.117624	-0.748536	-0.211073	-0.42879	-0.679008	-0.694228	-0.375673	-0.484013	-1.07313	-0.212604	-0.911614	-0.840957	-0.06511
48.11	-0.371107	-0.332103	-0.203726	-0.230986	-0.349926	-0.117975	-0.757945	-0.214599	-0.431051	-0.685336	-0.683198	-0.37898	-0.489053	-1.0664	-0.19898	-0.899359	-0.833259	-0.0651284
48.21	-0.378507	-0.340776	-0.203666	-0.235344	-0.357374	-0.119062	-0.766971	-0.218108	-0.432679	-0.691374	-0.671969	-0.382411	-0.494195	-1.05895	-0.185827	-0.886037	-0.825454	-0.0654763
48.31	-0.386452	-0.349536	-0.203817	-0.239398	-0.36508	-0.120944	-0.775648	-0.221651	-0.433762	-0.697138	-0.660535	-0.386077	-0.499463	-1.0507	-0.173205	-0.871724	-0.817497	-0.0661376
48.41	-0.395018	-0.358093	-0.204118	-0.243203	-0.372995	-0.123549	-0.78407	-0.225322	-0.434457	-0.70264	-0.648774	-0.390111	-0.504845	-1.04157	-0.161267	-0.856538	-0.809152	-0.0670261
48.51	-0.404217	-0.366128	-0.204494	-0.246839	-0.380981	-0.126685	-0.792392	-0.229251	-0.434981	-0.707885	-0.63649	-0.394661	-0.510306	-1.03147	-0.150245	-0.840637	-0.800099	-0.0679833
48.61	-0.414002	-0.373459	-0.204894	-0.25039	-0.388879	-0.130141	-0.800753	-0.233536	-0.435511	-0.71287	-0.623547	-0.399843	-0.515829	-1.02032	-0.140333	-0.82418	-0.790109	-0.0688363
48.71	-0.424286	-0.380073	-0.20531	-0.253943	-0.396621	-0.133722	-0.809207	-0.23818	-0.436153	-0.717602	-0.60986	-0.405653	-0.521402	-1.00815	-0.131614	-0.807308	-0.779056	-0.0694759
48.81	-0.434949	-0.386127	-0.205775	-0.257586	-0.404226	-0.137243	-0.817714	-0.243091	-0.436939	-0.722106	-0.595385	-0.411967	-0.527016	-0.995036	-0.124065	-0.790136	-0.766917	-0.0698577
48.91	-0.44584	-0.391953	-0.206362	-0.261407	-0.411806	-0.140537	-0.826141	-0.248076	-0.437827	-0.726418	-0.580124	-0.418536	-0.532666	-0.98113	-0.117553	-0.772758	-0.753778	-0.0700034
49.01	-0.456777	-0.398042	-0.207176	-0.265493	-0.419564	-0.143455	-0.834264	-0.252853	-0.438695	-0.730581	-0.564126	-0.424997	-0.538351	-0.966651	-0.111851	-0.755243	-0.739834	-0.0700008
49.11	-0.467605	-0.404821	-0.208308	-0.269897	-0.427685	-0.145915	-0.841829	-0.257143	-0.439381	-0.734614	-0.547499	-0.431011	-0.544081	-0.951789	-0.106744	-0.737627	-0.725354	-0.0699601
49.21	-0.47821	-0.412517	-0.209842	-0.27463	-0.436248	-0.147913	-0.84866	-0.260775	-0.439787	-0.738511	-0.530387	-0.436401	-0.549895	-0.936623	-0.102074	-0.719906	-0.710576	-0.0699443
49.31	-0.488515	-0.421139	-0.211867	-0.279646	-0.445214	-0.149515	-0.854664	-0.263684	-0.439885	-0.742245	-0.512964	-0.441152	-0.555858	-0.921126	-0.0977441	-0.702039	-0.695688	-0.0699625
49.41	-0.49848	-0.430488	-0.214467	-0.284853	-0.454431	-0.150862	-0.859831	-0.265915	-0.439719	-0.745762	-0.495438	-0.445413	-0.562062	-0.905154	-0.0937168	-0.683946	-0.680832	-0.0699699
49.51	-0.508124	-0.44018	-0.217729	-0.290119	-0.46365	-0.15216	-0.864233	-0.267618	-0.439401	-0.748989	-0.478044	-0.449488	-0.568615	-0.888469	-0.0900056	-0.665513	-0.666095	-0.0698675
49.61	-0.517565	-0.449828	-0.22171	-0.295338	-0.472676	-0.15361	-0.867974	-0.268983	-0.439034	-0.751853	-0.46098	-0.453697	-0.575569	-0.870873	-0.0866298	-0.646637	-0.651482	-0.0695454
49.71	-0.526937	-0.459135	-0.226408	-0.300456	-0.481411	-0.155352	-0.871158	-0.270181	-0.438678	-0.754295	-0.444342	-0.458231	-0.582923	-0.852285	-0.0836066	-0.627267	-0.636938	-0.0689776
49.81	-0.536382	-0.467898	-0.231753	-0.305475	-0.489854	-0.157473	-0.873886	-0.27137	-0.438354	-0.756264	-0.428117	-0.463152	-0.590619	-0.832743	-0.0809506	-0.607403	-0.622348	-0.0682325
49.91	-0.546045	-0.476002	-0.237616	-0.310447	-0.498097	-0.159997	-0.876261	-0.272689	-0.438049	-0.757727	-0.412186	-0.468386	-0.598542	-0.812406	-0.078674	-0.5871	-0.60754	-0.0674732
50.01	-0.556082	-0.483426	-0.243799	-0.31547	-0.506325	-0.162893	-0.878381	-0.274257	-0.437744	-0.758652	-0.39634	-0.473742	-0.606529	-0.791551	-0.076786	-0.566467	-0.592303	-0.0669465
50.11	-0.56664	-0.490231	-0.250103	-0.320641	-0.514746	-0.166076	-0.880312	-0.276146	-0.43743	-0.759016	-0.380421	-0.479023	-0.614435	-0.770479	-0.0752797	-0.545649	-0.57649	-0.0668613
50.21	-0.577746	-0.496535	-0.256394	-0.326055	-0.523508	-0.169397	-0.882071	-0.278361	-0.43706	-0.758824	-0.364398	-0.484083	-0.622175	-0.749385	-0.0741258	-0.524797	-0.560064	-0.0672958
50.31	-0.589295	-0.502513	-0.262592	-0.331805	-0.532697	-0.172648	-0.883621	-0.280842	-0.436549	-0.758102	-0.348371	-0.488822	-0.629731	-0.728354	-0.0732713	-0.504068	-0.543101	-0.0681955
50.41	-0.601043	-0.508403	-0.268687	-0.337979	-0.542336	-0.175557	-0.884874	-0.283461	-0.435771	-0.756907	-0.332566	-0.493192	-0.637146	-0.707361	-0.0726402	-0.483622	-0.525792	-0.0693717
50.51	-0.612635	-0.514479	-0.274718	-0.344666	-0.552395	-0.17779	-0.885692	-0.286027	-0.434575	-0.755312	-0.31731	-0.497189	-0.644511	-0.686299	-0.0721435	-0.463626	-0.508326	-0.0705203
50.61	-0.623762	-0.520963	-0.280734	-0.35191	-0.562828	-0.1791	-0.885927	-0.288368	-0.432851	-0.753386	-0.302848	-0.500807	-0.651886	-0.665081	-0.0717147	-0.444211	-0.490783	-0.071378
50.71	-0.634262	-0.527997	-0.28678	-0.359675	-0.573551	-0.179426	-0.88547	-0.290421	-0.430563	-0.751184	-0.289279	-0.504045	-0.659277	-0.643649	-0.0713029	-0.425448	-0.473231	-0.0718167
50.81	-0.64411	-0.535646	-0.292901	-0.367848	-0.584436	-0.178904	-0.884259	-0.29224	-0.427745	-0.748754	-0.276558	-0.50691	-0.666641	-0.621971	-0.0708707	-0.407345	-0.455732	-0.0718454
50.91	-0.653417	-0.543896	-0.299137	-0.376236	-0.595308	-0.177858	-0.882278	-0.293991	-0.424501	-0.746129	-0.26449	-0.509417	-0.67388	-0.60004	-0.0703949	-0.389851	-0.438341	-0.0716094
51.01	-0.662435	-0.552658	-0.305528	-0.384578	-0.605955	-0.176778	-0.879557	-0.295933	-0.421009	-0.743333	-0.252766	-0.511588	-0.680852	-0.577879	-0.0698667	-0.372852	-0.421065	-0.0713825
51.11	-0.671454	-0.561804	-0.312101	-0.392653	-0.616206	-0.176109	-0.876152	-0.298302	-0.41745	-0.740368	-0.241127	-0.513429	-0.687447	-0.555547	-0.0693044	-0.356215	-0.403841	-0.0714316
51.21	-0.680651	-0.571177	-0.318849	-0.400376	-0.625984	-0.176145	-0.872109	-0.301249	-0.413946	-0.737181	-0.229467	-0.514944	-0.69363	-0.533153	-0.0687591	-0.33982	-0.386656	-0.0718945
51.31	-0.690081	-0.580595	-0.325729	-0.407804	-0.6353	-0.177032	-0.867463	-0.304832	-0.410561	-0.733671	-0.217836	-0.516142	-0.69945	-0.510862	-0.0683144	-0.323563	-0.369562	-0.0727764
51.41	-0.699671	-0.589854	-0.33267	-0.415137	-0.644255	-0.178767	-0.862243	-0.309021	-0.407298	-0.729685	-0.206437	-0.517034	-0.70503	-0.48889	-0.0680874	-0.307353	-0.352674	-0.0739498
51.51	-0.709227	-0.59873	-0.339567	-0.422709	-0.653023	-0.181202	-0.856467	-0.313704	-0.404109	-0.725025	-0.195617	-0.517636	-0.710572	-0.467494	-0.0682215	-0.29112	-0.336156	-0.0751678
51.61	-0.718539	-0.607105	-0.346327	-0.430804	-0.661727	-0.18414	-0.85018	-0.31877	-0.400941	-0.71953	-0.185693	-0.517969	-0.716253	-0.446876	-0.0688123	-0.27486	-0.320102	-0.0761994
51.71	-0.727504	-0.615021	-0.352905	-0.439535	-0.670433	-0.187412	-0.843429	-0.324121	-0.397739	-0.713158	-0.176818	-0.51806	-0.722113	-0.427155	-0.0698542	-0.258663	-0.304525	-0.0769047
51.81	-0.73613	-0.622682	-0.359301	-0.448834	-0.679151	-0.190879	-0.836259	-0.32967	-0.394447	-0.705988	-0.168974	-0.517938	-0.72806	-0.408367	-0.07124	-0.242709	-0.289375	-0.0772331
51.91	-0.744534	-0.630455	-0.36556	-0.458458	-0.687837	-0.194438	-0.828709	-0.335339	-0.390998	-0.698227	-0.161976	-0.517644	-0.733862	-0.390469	-0.07276	-0.22727	-0.274536	-0.077224
52.01	-0.75293	-0.638832	-0.371776	-0.468032	-0.696383	-0.198018	-0.820818	-0.341057	-0.387298	-0.690189	-0.155496	-0.517211	-0.739178	-0.373341	-0.0741117	-0.212697	-0.259834	-0.0770038
52.11	-0.761471	-0.64818	-0.378054	-0.477293	-0.704657	-0.201603	-0.812596	-0.346741	-0.383258	-0.682163	-0.149244	-0.516651	-0.743712	-0.356846	-0.0750257	-0.199286	-0.245151	-0.0767186
52.21	-0.770234	-0.658624	-0.384449	-0.48615	-0.712592	-0.20521	-0.804018	-0.352313	-0.378857	-0.674305	-0.143071	-0.515974	-0.747289	-0.340898	-0.0753621	-0.187211	-0.230491	-0.0764709
52.31	-0.779214	-0.67005	-0.390968	-0.494689	-0.720198	-0.208879	-0.795026	-0.357702	-0.374147	-0.666633	-0.136975	-0.515192	-0.749849	-0.325466	-0.0751123	-0.176521	-0.215985	-0.0763181
52.41	-0.788333	-0.682101	-0.397569	-0.503173	-0.727552	-0.212675	-0.785522	-0.362843	-0.36925	-0.65903	-0.131096	-0.514324	-0.751453	-0.310577	-0.0743999	-0.167135	-0.201892	-0.0762732
52.51	-0.79743	-0.694214	-0.404173	-0.512014	-0.734801	-0.216692	-0.775377	-0.367681	-0.364313	-0.651267	-0.12571	-0.513384	-0.752273	-0.296281	-0.0734683	-0.158851	-0.188587	-0.0763066
52.61	-0.806306	-0.705873	-0.410728	-0.521576	-0.742086	-0.221008	-0.764467	-0.37219	-0.359438	-0.643132	-0.121079	-0.512369	-0.752514	-0.282568	-0.072557	-0.151429	-0.176416	-0.0763673
52.71	-0.814834	-0.716726	-0.417198	-0.53204	-0.749479	-0.225676	-0.752738	-0.376374	-0.354724	-0.634496	-0.117306	-0.511271	-0.752337	-0.26942	-0.0718202	-0.144647	-0.165549	-0.0763826
52.81	-0.822972	-0.726589	-0.423574	-0.543401	-0.756979	-0.230716	-0.740198	-0.38026	-0.350269	-0.625316	-0.114339	-0.510081	-0.75186	-0.256816	-0.0713254	-0.138312	-0.155983	-0.0762588
52.91	-0.830764	-0.735445	-0.429864	-0.555475	-0.764516	-0.236125	-0.726924	-0.3839	-0.346173	-0.61563	-0.111969	-0.508785	-0.751161	-0.244734	-0.0710529	-0.132256	-0.147531	-0.0758805
53.01	-0.838331	-0.743426	-0.436098	-0.567951	-0.77195	-0.241876	-0.713062	-0.387393	-0.342523	-0.605558	-0.109836	-0.507374	-0.750276	-0.233133	-0.0709008	-0.126343	-0.139902	-0.0751134
53.11	-0.845783	-0.750703	-0.442292	-0.580597	-0.779134	-0.247924	-0.698777	-0.390852	-0.339335	-0.595218	-0.107614	-0.50586	-0.749218	-0.221966	-0.0707421	-0.120515	-0.13287	-0.0738593
53.21	-0.853204	-0.757453	-0.448416	-0.593271	-0.785998	-0.254203	-0.684183	-0.394337	-0.336516	-0.584664	-0.105135	-0.504263	-0.747965	-0.211223	-0.0704669	-0.1148	-0.126288	-0.072117
53.31	-0.860666	-0.763861	-0.454392	-0.60591	-0.792551	-0.26062	-0.669338	-0.397859	-0.333868	-0.573879	-0.102392	-0.502607	-0.746458	-0.200936	-0.0699829	-0.109319	-0.120091	-0.0699843
53.41	-0.868227	-0.770114	-0.460088	-0.618524	-0.798887	-0.26706	-0.654244	-0.401372	-0.331083	-0.562774	-0.099539	-0.500923	-0.744607	-0.191175	-0.0692155	-0.104282	-0.114295	-0.0676588
53.51	-0.875914	-0.776398	-0.465329	-0.631207	-0.805175	-0.273385	-0.638841	-0.404795	-0.327759	-0.551219	-0.0968632	-0.499238	-0.742287	-0.182043	-0.0681188	-0.0999795	-0.108985	-0.0654272
53.61	-0.883655	-0.782843	-0.469943	-0.644082	-0.811582	-0.279477	-0.62304	-0.408045	-0.323555	-0.539138	-0.0946307	-0.497572	-0.7394	-0.173589	-0.0667176	-0.0966539	-0.104261	-0.0635536
53.71	-0.891333	-0.789454	-0.473798	-0.65723	-0.81818	-0.285245	-0.606779	-0.41107	-0.318307	-0.526525	-0.0929971	-0.495951	-0.735916	-0.165758	-0.0650621	-0.0944	-0.100142	-0.0621978
53.81	-0.898788	-0.796115	-0.476809	-0.67069	-0.824948	-0.290639	-0.590031	-0.413851	-0.31203	-0.513436	-0.0920035	-0.494414	-0.731878	-0.158392	-0.0632197	-0.0931624	-0.0965474	-0.0614126
53.91	-0.905824	-0.802579	-0.478934	-0.684453	-0.831767	-0.295635	-0.572808	-0.416401	-0.304919	-0.499987	-0.0915774	-0.493009	-0.727406	-0.151229	-0.0612743	-0.0927342	-0.0932947	-0.0611439
54.01	-0.912213	-0.808502	-0.480178	-0.69847	-0.838441	-0.300247	-0.555156	-0.418763	-0.297341	-0.486355	-0.0915266	-0.4918	-0.722676	-0.143908	-0.0593272	-0.0927719	-0.0901089	-0.0612364
54.11	-0.917786	-0.813607	-0.48061	-0.71267	-0.844797	-0.304504	-0.537138	-0.421008	-0.289665	-0.472708	-0.0916137	-0.490832	-0.717834	-0.136138	-0.0574768	-0.0929412	-0.0867169	-0.0615156
54.21	-0.92249	-0.817754	-0.480348	-0.72701	-0.850719	-0.308474	-0.518816	-0.423235	-0.282128	-0.459154	-0.0916398	-0.490065	-0.712961	-0.127839	-0.0557935	-0.0930151	-0.083002	-0.0618509
54.31	-0.926391	-0.820938	-0.479557	-0.741478	-0.856148	-0.312256	-0.500256	-0.425572	-0.274829	-0.445733	-0.0914467	-0.489381	-0.70807	-0.119142	-0.0543185	-0.0928771	-0.0790266	-0.0621581
54.41	-0.929676	-0.823291	-0.47845	-0.756087	-0.86108	-0.315994	-0.481517	-0.428177	-0.267729	-0.432422	-0.0909162	-0.488573	-0.703106	-0.110391	-0.0530639	-0.0925206	-0.0750313	-0.0623988
54.51	-0.932645	-0.825082	-0.477275	-0.770863	-0.865563	-0.319854	-0.462665	-0.431244	-0.2607	-0.41914	-0.0899653	-0.487363	-0.697955	-0.102121	-0.0520138	-0.0920276	-0.0714092	-0.0625823
54.61	-0.935577	-0.826623	-0.476215	-0.785788	-0.869636	-0.323966	-0.443772	-0.434976	-0.253636	-0.405796	-0.0885714	-0.485519	-0.69252	-0.0948382	-0.0511387	-0.091481	-0.068488	-0.0627553
54.71	-0.938598	-0.828161	-0.475362	-0.80082	-0.873297	-0.328388	-0.424893	-0.439448	-0.246455	-0.392329	-0.0868102	-0.482903	-0.686767	-0.0888336	-0.0504008	-0.0909317	-0.0664277	-0.0629646
54.81	-0.941672	-0.829855	-0.474726	-0.815897	-0.876509	-0.333111	-0.406072	-0.444586	-0.239096	-0.378708	-0.084857	-0.479464	-0.680731	-0.0841731	-0.0497547	-0.0903971	-0.065219	-0.0632514
54.91	-0.944602	-0.831789	-0.474227	-0.830926	-0.87919	-0.338059	-0.387337	-0.450169	-0.231522	-0.364936	-0.082987	-0.47524	-0.674513	-0.0806993	-0.0491472	-0.0898618	-0.0646833	-0.0636524
55.01	-0.94704	-0.83396	-0.473702	-0.84578	-0.881222	-0.343112	-0.368706	-0.455853	-0.223721	-0.351041	-0.0815547	-0.470367	-0.668264	-0.0780652	-0.0485176	-0.0892764	-0.0644991	-0.0642002
55.11	-0.948654	-0.836312	-0.472986	-0.860328	-0.882484	-0.348189	-0.350217	-0.461358	-0.215725	-0.337083	-0.0808227	-0.465036	-0.662067	-0.0759351	-0.0478239	-0.0885979	-0.0643334	-0.0649241
55.21	-0.949245	-0.838757	-0.471994	-0.874497	-0.882891	-0.353264	-0.331944	-0.466547	-0.207603	-0.323172	-0.0808709	-0.459405	-0.655883	-0.0740598	-0.0470667	-0.0878177	-0.0639296	-0.0658431
55.31	-0.948761	-0.841184	-0.470724	-0.888282	-0.8824	-0.358361	-0.314004	-0.471427	-0.199451	-0.30947	-0.081596	-0.453592	-0.649545	-0.0722773	-0.0462912	-0.0869613	-0.06311	-0.0669652
55.41	-0.947288	-0.843452	-0.469256	-0.901738	-0.881005	-0.36356	-0.296548	-0.476149	-0.191398	-0.296186	-0.0827113	-0.447676	-0.642763	-0.0705121	-0.0455862	-0.0860887	-0.0617765	-0.0682864
55.51	-0.945045	-0.845385	-0.467748	-0.914928	-0.878742	-0.368983	-0.279768	-0.480976	-0.183598	-0.28356	-0.0837703	-0.441697	-0.635131	-0.0687729	-0.0450703	-0.0852824	-0.0599162	-0.0697894
55.61	-0.942276	-0.84678	-0.466359	-0.927854	-0.875667	-0.374739	-0.263851	-0.486121	-0.176193	-0.271746	-0.0843684	-0.43566	-0.62628	-0.0671067	-0.0448106	-0.084594	-0.0575968	-0.0714226
55.71	-0.939127	-0.847482	-0.465216	-0.940557	-0.871848	-0.380887	-0.248907	-0.491694	-0.169263	-0.260794	-0.0843017	-0.429526	-0.616062	-0.0655648	-0.0448443	-0.0840209	-0.0549582	-0.0731063
55.81	-0.935645	-0.84739	-0.464406	-0.953133	-0.867352	-0.387434	-0.234956	-0.497699	-0.162823	-0.250654	-0.0835758	-0.423213	-0.604559	-0.0642024	-0.0451872	-0.0835074	-0.0522133	-0.074736
55.91	-0.931774	-0.846461	-0.46398	-0.965723	-0.862259	-0.394333	-0.221932	-0.504037	-0.156823	-0.24117	-0.0824047	-0.416588	-0.592088	-0.0630777	-0.0458335	-0.0829437	-0.0496478	-0.0761813
56.01	-0.927366	-0.84469	-0.463953	-0.978491	-0.85665	-0.401491	-0.209688	-0.510517	-0.151157	-0.232082	-0.0811762	-0.409481	-0.579157	-0.0622587	-0.0467493	-0.0821705	-0.0476045	-0.0772828
56.11	-0.922259	-0.842072	-0.464291	-0.991521	-0.850594	-0.4088	-0.19808	-0.516959	-0.145743	-0.223133	-0.0802211	-0.401744	-0.566219	-0.0618166	-0.0478417	-0.0810531	-0.0463827	-0.0779017
56.21	-0.916318	-0.838644	-0.464949	-1.00482	-0.844127	-0.416169	-0.187019	-0.523234	-0.140562	-0.214194	-0.0797424	-0.393299	-0.553568	-0.0617918	-0.0490026	-0.0795557	-0.0461031	-0.0780058
56.31	-0.909434	-0.834492	-0.46586	-1.01832	-0.837252	-0.423529	-0.176475	-0.52927	-0.135655	-0.205275	-0.0798182	-0.38414	-0.541336	-0.0621913	-0.0501174	-0.0777434	-0.0466862	-0.0776746
56.41	-0.901527	-0.82975	-0.466942	-1.03187	-0.829938	-0.430827	-0.166471	-0.535047	-0.131119	-0.196521	-0.0804017	-0.374336	-0.529494	-0.0629896	-0.0510648	-0.0757836	-0.0478531	-0.0770997
56.51	-0.892547	-0.824577	-0.468096	-1.04522	-0.822126	-0.43803	-0.157085	-0.540585	-0.127101	-0.188194	-0.0813386	-0.364016	-0.517861	-0.0641421	-0.0517185	-0.073949	-0.049158	-0.0765675
56.61	-0.882476	-0.819048	-0.469228	-1.05817	-0.813754	-0.445127	-0.148397	-0.545856	-0.123705	-0.180525	-0.0824562	-0.35332	-0.506216	-0.0656187	-0.051996	-0.0724953	-0.0502447	-0.0763099
56.71	-0.871339	-0.813188	-0.470292	-1.07058	-0.804779	-0.452109	-0.140458	-0.550824	-0.120938	-0.173624	-0.0836	-0.342396	-0.494389	-0.0673729	-0.0519116	-0.0715464	-0.0508871	-0.0764416
56.81	-0.859198	-0.806978	-0.47128	-1.08241	-0.795167	-0.458969	-0.133286	-0.555468	-0.118713	-0.16748	-0.0846341	-0.331404	-0.482257	-0.069338	-0.0515784	-0.0710929	-0.0509697	-0.076964
56.91	-0.846157	-0.800356	-0.472231	-1.09371	-0.784897	-0.465703	-0.126871	-0.559772	-0.116847	-0.161958	-0.0854418	-0.320518	-0.469748	-0.0714268	-0.0512083	-0.0709919	-0.0504884	-0.0777645
57.01	-0.832354	-0.793216	-0.473228	-1.1046	-0.773967	-0.472297	-0.121169	-0.56371	-0.115073	-0.156806	-0.0859161	-0.309907	-0.456834	-0.0735266	-0.0510991	-0.0709999	-0.04953	-0.0786203
57.11	-0.817913	-0.785408	-0.474355	-1.11519	-0.762391	-0.478737	-0.116116	-0.567193	-0.113146	-0.151776	-0.0859615	-0.299675	-0.443523	-0.0755019	-0.0514876	-0.0709106	-0.0482287	-0.079295
57.21	-0.80294	-0.776793	-0.475664	-1.12556	-0.750198	-0.485062	-0.111645	-0.57019	-0.11092	-0.146726	-0.0855474	-0.289857	-0.429865	-0.0772228	-0.052457	-0.070589	-0.0467332	-0.0796431
57.31	-0.787513	-0.767258	-0.477171	-1.13573	-0.737423	-0.491356	-0.107696	-0.572746	-0.108362	-0.141625	-0.0847118	-0.280429	-0.415954	-0.0785651	-0.0539353	-0.0699722	-0.0452047	-0.0796156
57.41	-0.771687	-0.756712	-0.478859	-1.14572	-0.724113	-0.497757	-0.104211	-0.574983	-0.105543	-0.136551	-0.0835612	-0.271305	-0.401924	-0.0794114	-0.0556957	-0.069069	-0.0438171	-0.079262
57.51	-0.755497	-0.745105	-0.480685	-1.15551	-0.710327	-0.504426	-0.101131	-0.577077	-0.102642	-0.131688	-0.0822766	-0.262333	-0.387962	-0.0796556	-0.0573682	-0.0679476	-0.0427357	-0.0787237
57.61	-0.738966	-0.73247	-0.482622	-1.16506	-0.696132	-0.511476	-0.0983726	-0.579154	-0.099836	-0.127207	-0.0810773	-0.253344	-0.374297	-0.07926	-0.0586082	-0.066687	-0.042076	-0.0781566
57.71	-0.72209	-0.718918	-0.48466	-1.17435	-0.681604	-0.51894	-0.0958565	-0.581286	-0.0972371	-0.123169	-0.0801277	-0.244247	-0.361111	-0.0782914	-0.0592258	-0.0653602	-0.0418919	-0.077667
57.81	-0.704838	-0.704639	-0.486806	-1.18331	-0.666821	-0.526783	-0.0935149	-0.583489	-0.0948875	-0.119525	-0.0795301	-0.235048	-0.348529	-0.0769216	-0.0591886	-0.0640345	-0.0421757	-0.0773077
57.91	-0.687154	-0.689903	-0.489078	-1.19188	-0.651866	-0.534888	-0.0912913	-0.585723	-0.0927612	-0.116111	-0.0793256	-0.225837	-0.336614	-0.0754285	-0.0586226	-0.0627712	-0.0428582	-0.0770797
58.01	-0.668954	-0.675066	-0.491513	-1.20001	-0.636825	-0.543083	-0.0891331	-0.587905	-0.090761	-0.112675	-0.0795222	-0.216792	-0.325401	-0.0741776	-0.0578045	-0.0616285	-0.0438291	-0.0769508
58.11	-0.650175	-0.66048	-0.494178	-1.20761	-0.621758	-0.551232	-0.086965	-0.589947	-0.0887563	-0.109025	-0.080143	-0.208089	-0.314948	-0.0734611	-0.0570488	-0.0606619	-0.0449737	-0.0769131
58.21	-0.630834	-0.64634	-0.497194	-1.21456	-0.606685	-0.559289	-0.0847379	-0.59176	-0.0866559	-0.105098	-0.081128	-0.199829	-0.305234	-0.0734028	-0.0565809	-0.0599031	-0.0461699	-0.0769353
58.31	-0.611038	-0.632679	-0.500734	-1.2207	-0.591586	-0.567292	-0.082437	-0.593245	-0.084413	-0.100965	-0.0823253	-0.192041	-0.296142	-0.073957	-0.0565266	-0.0593587	-0.0472879	-0.0769562
58.41	-0.590979	-0.619368	-0.505023	-1.22582	-0.576398	-0.575365	-0.0800823	-0.594301	-0.0820253	-0.0968265	-0.0834919	-0.184676	-0.287464	-0.0749082	-0.0569129	-0.0590099	-0.0481901	-0.0768856
58.51	-0.570934	-0.606128	-0.51033	-1.22971	-0.561017	-0.583715	-0.0777237	-0.594812	-0.0795325	-0.0930091	-0.0843181	-0.177615	-0.278924	-0.0758795	-0.0576725	-0.0588135	-0.0487528	-0.0766155
58.61	-0.551194	-0.592667	-0.516872	-1.23225	-0.545334	-0.592545	-0.0754072	-0.594682	-0.07699	-0.0898121	-0.0845777	-0.170732	-0.270303	-0.0764869	-0.0586999	-0.0587269	-0.0488863	-0.0760745
58.71	-0.531977	-0.578785	-0.524735	-1.23348	-0.52929	-0.601974	-0.0731691	-0.593904	-0.0744432	-0.0873742	-0.0841795	-0.163964	-0.26147	-0.0764915	-0.0598824	-0.0587188	-0.048606	-0.0752347
58.81	-0.513418	-0.564387	-0.533876	-1.23355	-0.512885	-0.612041	-0.0710364	-0.592566	-0.0719272	-0.0856685	-0.0831665	-0.15731	-0.252378	-0.0758067	-0.0611006	-0.0587678	-0.0480524	-0.0741094
58.91	-0.495571	-0.549477	-0.544117	-1.23271	-0.496174	-0.622694	-0.0690272	-0.590844	-0.069466	-0.084503	-0.0817162	-0.15084	-0.243064	-0.074499	-0.0622284	-0.0588628	-0.0474915	-0.0727546
59.01	-0.478408	-0.534161	-0.555166	-1.23136	-0.479256	-0.633813	-0.067151	-0.589016	-0.0670736	-0.0835429	-0.0801309	-0.14468	-0.233652	-0.0727772	-0.0631383	-0.0589888	-0.0472886	-0.071267
59.11	-0.461869	-0.518601	-0.566745	-1.22981	-0.462226	-0.645265	-0.0654062	-0.587379	-0.0647677	-0.0824881	-0.0787182	-0.138957	-0.22431	-0.0708777	-0.0637408	-0.0591164	-0.0477206	-0.0697556
59.21	-0.445869	-0.502929	-0.578666	-1.22821	-0.445167	-0.656912	-0.0637741	-0.586067	-0.0625798	-0.0811558	-0.0777059	-0.133731	-0.215209	-0.0690068	-0.0639988	-0.0592233	-0.0488892	-0.0683095
59.31	-0.430302	-0.487236	-0.590824	-1.22653	-0.428149	-0.668612	-0.0622182	-0.585036	-0.0605554	-0.0794812	-0.0772401	-0.128994	-0.206518	-0.0673422	-0.0639269	-0.0592954	-0.0507208	-0.0669955
59.41	-0.415035	-0.471576	-0.603204	-1.2246	-0.411233	-0.68022	-0.0606844	-0.584055	-0.0587533	-0.0775172	-0.0773861	-0.124667	-0.198406	-0.0660332	-0.0635917	-0.059326	-0.052966	-0.0658578
59.51	-0.39992	-0.455964	-0.615866	-1.22209	-0.394467	-0.691592	-0.0591026	-0.58275	-0.0572371	-0.0754187	-0.0781051	-0.12062	-0.191034	-0.0652033	-0.0631129	-0.0593282	-0.0552447	-0.0649191
59.61	-0.384848	-0.440426	-0.628891	-1.21871	-0.377895	-0.702604	-0.0574112	-0.580809	-0.0560429	-0.073348	-0.0792441	-0.116746	-0.184485	-0.06494	-0.0626251	-0.059332	-0.0572253	-0.0641892
59.71	-0.369775	-0.42502	-0.642361	-1.21427	-0.361568	-0.713167	-0.0555742	-0.57806	-0.0551698	-0.0714319	-0.0806001	-0.112986	-0.178726	-0.0652715	-0.0622259	-0.0593674	-0.0586884	-0.0636514
59.81	-0.354723	-0.409836	-0.656358	-1.20863	-0.345545	-0.723225	-0.0535814	-0.574472	-0.05458	-0.0697603	-0.0819236	-0.109327	-0.173604	-0.0661672	-0.0619731	-0.0594636	-0.0595263	-0.0632617
59.91	-0.339781	-0.394995	-0.670963	-1.20177	-0.329893	-0.732756	-0.0514485	-0.570156	-0.0541982	-0.0683862	-0.0829184	-0.105796	-0.168844	-0.0675371	-0.0618845	-0.0596493	-0.0597431	-0.0629489
60.01	-0.325097	-0.380628	-0.686249	-1.19372	-0.314686	-0.741775	-0.0492194	-0.565351	-0.0539196	-0.0673272	-0.0832421	-0.102463	-0.16406	-0.069235	-0.061944	-0.0599672	-0.0594462	-0.0626101
60.11	-0.310822	-0.36681	-0.702215	-1.18462	-0.299979	-0.750332	-0.0469774	-0.560295	-0.0536597	-0.0665717	-0.0826157	-0.0993886	-0.15887	-0.071101	-0.0621325	-0.0604606	-0.0587986	-0.0621508
60.21	-0.297066	-0.353552	-0.718732	-1.17459	-0.285767	-0.758497	-0.0448155	-0.555146	-0.0533701	-0.0660766	-0.0809631	-0.0966036	-0.15307	-0.0729888	-0.0624308	-0.06113	-0.0579727	-0.0615475
60.31	-0.2839	-0.340803	-0.735552	-1.16382	-0.27199	-0.766362	-0.0428299	-0.549973	-0.0530384	-0.0657676	-0.0784184	-0.0941041	-0.146647	-0.0747674	-0.0628185	-0.0619311	-0.0571457	-0.0608493
60.41	-0.271353	-0.32845	-0.752301	-1.15248	-0.258523	-0.774041	-0.0411194	-0.544766	-0.0526885	-0.065539	-0.0753257	-0.0918529	-0.139778	-0.0763194	-0.0632742	-0.0627757	-0.0564997	-0.0601783
60.51	-0.259417	-0.316328	-0.768504	-1.14076	-0.245192	-0.781664	-0.0397919	-0.539439	-0.0523745	-0.0652542	-0.0721991	-0.0897855	-0.132796	-0.0775467	-0.0637748	-0.0635341	-0.0561807	-0.0597109
60.61	-0.248062	-0.304303	-0.783753	-1.12878	-0.231866	-0.789322	-0.038961	-0.533914	-0.0521402	-0.0647792	-0.0694834	-0.0878633	-0.126021	-0.0784037	-0.0642887	-0.0640855	-0.0562295	-0.0595796
60.71	-0.237239	-0.292297	-0.797813	-1.11653	-0.21852	-0.797013	-0.0386846	-0.528149	-0.0519966	-0.0640288	-0.0674718	-0.0860853	-0.119694	-0.0789126	-0.064771	-0.064364	-0.0566048	-0.0598518
60.81	-0.226881	-0.280276	-0.810613	-1.10386	-0.205233	-0.804641	-0.038958	-0.522138	-0.0519217	-0.0629695	-0.0663063	-0.0844864	-0.113985	-0.0791618	-0.0651634	-0.0643616	-0.0571852	-0.0605302
60.91	-0.216902	-0.268255	-0.82226	-1.09049	-0.192189	-0.812023	-0.0397134	-0.515913	-0.0518596	-0.0616188	-0.0659783	-0.0831365	-0.108983	-0.0793064	-0.0653943	-0.0641282	-0.0577691	-0.0615525
61.01	-0.207199	-0.256305	-0.833014	-1.07607	-0.179679	-0.818887	-0.040833	-0.50954	-0.0517228	-0.0600434	-0.0663373	-0.0821433	-0.104708	-0.0795654	-0.0653837	-0.0637658	-0.0580873	-0.0627964
61.11	-0.197678	-0.244575	-0.843155	-1.06031	-0.168002	-0.825001	-0.0422153	-0.50308	-0.0514157	-0.0583258	-0.0671779	-0.0816094	-0.101131	-0.0801502	-0.0650855	-0.0633886	-0.057932	-0.0641373
61.21	-0.188282	-0.233224	-0.85291	-1.04304	-0.157342	-0.830265	-0.0437861	-0.496548	-0.0508802	-0.0565583	-0.068278	-0.0815489	-0.0981835	-0.0811765	-0.0645119	-0.0630998	-0.0572405	-0.065491
61.31	-0.178988	-0.22241	-0.862451	-1.02422	-0.147762	-0.834709	-0.0454971	-0.48991	-0.0501012	-0.054844	-0.0693986	-0.0818813	-0.0957569	-0.0826578	-0.063733	-0.0629917	-0.0560974	-0.0668122
61.41	-0.169813	-0.212298	-0.871894	-1.00393	-0.139199	-0.838498	-0.0473258	-0.483088	-0.0491064	-0.053297	-0.0702836	-0.0824314	-0.0937039	-0.084506	-0.062877	-0.0631455	-0.0547349	-0.0680952
61.51	-0.160805	-0.20304	-0.881289	-0.982356	-0.131482	-0.841913	-0.0492739	-0.475958	-0.0479595	-0.0520505	-0.0706865	-0.0829365	-0.0918409	-0.0865409	-0.0621237	-0.0636227	-0.0534894	-0.069375
61.61	-0.152036	-0.194708	-0.890594	-0.959745	-0.124423	-0.845209	-0.051345	-0.468409	-0.04673	-0.0512293	-0.0704701	-0.083152	-0.0899945	-0.088567	-0.0616265	-0.0644414	-0.0526316	-0.0706996
61.71	-0.143599	-0.187265	-0.899726	-0.936339	-0.117867	-0.848561	-0.0535312	-0.460404	-0.0454894	-0.0509015	-0.0696233	-0.0829311	-0.0880305	-0.0904106	-0.0614534	-0.0655782	-0.052313	-0.0720856
61.81	-0.135614	-0.180563	-0.908567	-0.912374	-0.111694	-0.852063	-0.0558128	-0.451979	-0.0443108	-0.0510772	-0.0682617	-0.0822281	-0.0858541	-0.0919207	-0.061585	-0.066968	-0.0525659	-0.0735148
61.91	-0.128227	-0.174345	-0.916964	-0.888074	-0.105818	-0.855727	-0.058159	-0.443243	-0.0432691	-0.0517087	-0.066627	-0.081098	-0.0834098	-0.0929681	-0.0619147	-0.0685049	-0.0533033	-0.0749336
62.01	-0.121597	-0.168249	-0.92474	-0.863633	-0.100183	-0.859491	-0.0605297	-0.434367	-0.0424346	-0.0527021	-0.0650938	-0.0796947	-0.0806842	-0.0934481	-0.0622563	-0.0700265	-0.054358	-0.0762466
62.11	-0.115836	-0.161931	-0.931742	-0.839144	-0.094763	-0.863243	-0.0628968	-0.425479	-0.0418382	-0.0539575	-0.0640371	-0.0782015	-0.0777166	-0.0933132	-0.0624273	-0.0713462	-0.0555521	-0.0773055
62.21	-0.11097	-0.155216	-0.937884	-0.814601	-0.0895876	-0.866856	-0.0652444	-0.416638	-0.0414721	-0.0553663	-0.0636773	-0.0767504	-0.0746025	-0.0926003	-0.0623048	-0.0723255	-0.0567349	-0.0780147
62.31	-0.106943	-0.148111	-0.943137	-0.789907	-0.0847443	-0.87018	-0.0675678	-0.407839	-0.0412912	-0.05681	-0.064074	-0.0754176	-0.0714926	-0.0914294	-0.0618264	-0.0728766	-0.0577868	-0.0783526
62.41	-0.103619	-0.140802	-0.947536	-0.764864	-0.08038	-0.873045	-0.0698735	-0.399003	-0.0412126	-0.0581608	-0.0651262	-0.0742237	-0.0685935	-0.0900052	-0.0609908	-0.0729617	-0.0586198	-0.0783702
62.51	-0.100792	-0.133635	-0.951172	-0.739199	-0.076692	-0.875252	-0.0721731	-0.389999	-0.0411245	-0.0592826	-0.0665877	-0.0731463	-0.0661579	-0.0886061	-0.0598561	-0.0725932	-0.0591928	-0.078189
62.61	-0.09827	-0.126936	-0.954177	-0.712701	-0.0738277	-0.876625	-0.0744452	-0.380722	-0.040948	-0.060082	-0.0682021	-0.0721738	-0.0643908	-0.0874637	-0.0585111	-0.0718324	-0.0595574	-0.0779331
62.71	-0.0958975	-0.120899	-0.956727	-0.685321	-0.0718284	-0.877094	-0.0766464	-0.371126	-0.0406723	-0.0605497	-0.0697739	-0.0712938	-0.0633906	-0.0866823	-0.0570446	-0.070793	-0.0597677	-0.0776815
62.81	-0.0935551	-0.115589	-0.959034	-0.657178	-0.0706287	-0.876706	-0.0787148	-0.361227	-0.0403559	-0.0607621	-0.0711693	-0.07049	-0.0631491	-0.0862371	-0.0555445	-0.0696411	-0.0598491	-0.0774671
62.91	-0.091159	-0.110938	-0.961354	-0.628554	-0.0700576	-0.875619	-0.0805703	-0.351104	-0.0401261	-0.0608812	-0.072316	-0.0697426	-0.0635505	-0.0859744	-0.0540973	-0.0685952	-0.0597982	-0.0772769
63.01	-0.0886658	-0.10675	-0.963964	-0.59986	-0.0698389	-0.874086	-0.0821025	-0.340879	-0.0401806	-0.0611467	-0.0732032	-0.0690258	-0.0643785	-0.085639	-0.0527869	-0.0679102	-0.0595978	-0.0770597
63.11	-0.0860727	-0.102809	-0.967044	-0.571499	-0.0696771	-0.872298	-0.083168	-0.33066	-0.0407256	-0.0617838	-0.0738491	-0.0683005	-0.0653973	-0.085022	-0.0516794	-0.0677503	-0.0592804	-0.0767764
63.21	-0.0834031	-0.0989717	-0.970608	-0.543817	-0.0693852	-0.870319	-0.0836888	-0.320521	-0.0418917	-0.0629223	-0.0742656	-0.0675257	-0.0664135	-0.0840334	-0.0508143	-0.0681288	-0.0589168	-0.0764066
63.31	-0.0807077	-0.0951839	-0.974506	-0.5171	-0.0688961	-0.868083	-0.0836625	-0.310504	-0.0437278	-0.0645922	-0.074457	-0.0666618	-0.067277	-0.0827045	-0.0502042	-0.068907	-0.0586139	-0.0759479
63.41	-0.0780655	-0.0914752	-0.978422	-0.491573	-0.0682624	-0.865399	-0.0831625	-0.300621	-0.0462006	-0.0667242	-0.0744202	-0.0656701	-0.0678817	-0.0811872	-0.0498348	-0.0697945	-0.0585136	-0.0754157
63.51	-0.07558	-0.0879413	-0.981902	-0.467373	-0.0676329	-0.861975	-0.0823243	-0.290858	-0.0492096	-0.0691487	-0.0741434	-0.0645141	-0.0681629	-0.0797393	-0.0496642	-0.0703632	-0.0587521	-0.0748231
63.61	-0.0733399	-0.0846559	-0.984558	-0.444512	-0.0671217	-0.857581	-0.0812758	-0.281199	-0.0526446	-0.0716573	-0.0736346	-0.0631884	-0.068094	-0.078589	-0.0496373	-0.0701919	-0.0594008	-0.0741334
63.71	-0.071417	-0.0816497	-0.986144	-0.422911	-0.0667668	-0.852098	-0.0801253	-0.27163	-0.0563648	-0.0740563	-0.0729645	-0.0617434	-0.0676986	-0.0778655	-0.0497104	-0.0690657	-0.0604389	-0.0733082
63.81	-0.069873	-0.0789106	-0.986553	-0.402404	-0.06653	-0.845521	-0.0789629	-0.262136	-0.0601939	-0.0761684	-0.0722691	-0.0602864	-0.0670518	-0.0775977	-0.0498534	-0.0670054	-0.0617529	-0.0723123
63.91	-0.0687597	-0.0763832	-0.985812	-0.38274	-0.0662975	-0.837953	-0.0778599	-0.252704	-0.0639193	-0.0778325	-0.0717494	-0.0589809	-0.0662801	-0.0777143	-0.050049	-0.0642672	-0.0631355	-0.0711136
64.01	-0.0681272	-0.0739853	-0.984081	-0.36359	-0.0658854	-0.829613	-0.0768675	-0.243327	-0.0673111	-0.0789071	-0.0716424	-0.058044	-0.0655553	-0.0780428	-0.050289	-0.0613182	-0.0642893	-0.0696936
64.11	-0.0680241	-0.0716836	-0.981589	-0.344687	-0.0651334	-0.820786	-0.0760057	-0.234027	-0.0702151	-0.0793037	-0.0720961	-0.0576762	-0.0650401	-0.0783794	-0.0505626	-0.0586156	-0.064971	-0.0681064
64.21	-0.068388	-0.0694715	-0.978526	-0.325886	-0.0639758	-0.811668	-0.0752668	-0.224839	-0.0725717	-0.0790104	-0.0731356	-0.0579916	-0.0648586	-0.0785804	-0.0508698	-0.056477	-0.0650757	-0.0664267
64.31	-0.0690278	-0.0673628	-0.975041	-0.307171	-0.0624436	-0.802343	-0.0746163	-0.215816	-0.074414	-0.0780919	-0.0746631	-0.0590149	-0.0650965	-0.0785679	-0.0512229	-0.0550779	-0.0646379	-0.0647322
64.41	-0.0696244	-0.0653914	-0.971241	-0.28865	-0.0606645	-0.792779	-0.0739931	-0.20702	-0.0758682	-0.07669	-0.0764578	-0.0606819	-0.0658006	-0.0783285	-0.051646	-0.0544519	-0.0638307	-0.0631049
64.51	-0.0697511	-0.0636282	-0.967195	-0.270551	-0.0588618	-0.782847	-0.0733113	-0.19853	-0.0771222	-0.0750233	-0.078191	-0.0628269	-0.066978	-0.0779102	-0.0521717	-0.0544981	-0.0629096	-0.0616476
64.61	-0.069085	-0.0622104	-0.962912	-0.253146	-0.0572636	-0.772424	-0.072493	-0.1904	-0.0783354	-0.073334	-0.0795639	-0.0651977	-0.068572	-0.0773777	-0.0528274	-0.0550562	-0.0620433	-0.0605556
64.71	-0.0675271	-0.0612564	-0.958317	-0.236693	-0.0559836	-0.761432	-0.0715058	-0.18263	-0.0795994	-0.071813	-0.0803965	-0.0675628	-0.0704435	-0.0767847	-0.053646	-0.055973	-0.0613542	-0.0599362
64.81	-0.065205	-0.0608556	-0.953246	-0.221431	-0.0550131	-0.749844	-0.0703642	-0.175155	-0.0809371	-0.0705957	-0.0806313	-0.069721	-0.0723705	-0.0761737	-0.0546673	-0.057107	-0.0609485	-0.059764
64.91	-0.0624722	-0.0610689	-0.947446	-0.207583	-0.0542208	-0.73768	-0.0691297	-0.167854	-0.0823018	-0.0697614	-0.0803327	-0.0715015	-0.0740483	-0.0755767	-0.0559377	-0.0583274	-0.0609161	-0.0598809
65.01	-0.0598679	-0.0619255	-0.940589	-0.195331	-0.0533659	-0.725005	-0.0679145	-0.160557	-0.0835882	-0.0693301	-0.0796776	-0.0727537	-0.0751058	-0.0749999	-0.0575052	-0.0595128	-0.061311	-0.0600067
65.11	-0.0578579	-0.063398	-0.932383	-0.184719	-0.0522432	-0.7119	-0.0668478	-0.153147	-0.0846849	-0.0692557	-0.0788634	-0.07336	-0.0752734	-0.0744224	-0.0593831	-0.0605606	-0.0620444	-0.0598856
65.21	-0.0567504	-0.0653877	-0.922628	-0.17563	-0.0507552	-0.698403	-0.0659789	-0.145612	-0.0854972	-0.0694431	-0.0780568	-0.0733113	-0.0744799	-0.0738239	-0.0615392	-0.0614039	-0.0629528	-0.0593939
65.31	-0.056696	-0.0677249	-0.911218	-0.167792	-0.0489087	-0.684516	-0.0652672	-0.138052	-0.0859471	-0.0697503	-0.0773932	-0.0727123	-0.0728547	-0.0731854	-0.0638963	-0.0620121	-0.0638307	-0.0585431
65.41	-0.0576888	-0.0701686	-0.89814	-0.160775	-0.0468147	-0.670201	-0.0645824	-0.130673	-0.0859737	-0.0699879	-0.0769767	-0.0717814	-0.0707275	-0.072489	-0.0663319	-0.0623907	-0.064431	-0.0574799
65.51	-0.0595678	-0.0724232	-0.883489	-0.15404	-0.0446958	-0.655382	-0.063724	-0.123776	-0.0855322	-0.0699291	-0.0768763	-0.0708376	-0.068617	-0.0717036	-0.0686821	-0.0625945	-0.0645188	-0.0564571
65.61	-0.0620672	-0.0742499	-0.867456	-0.147169	-0.042812	-0.640018	-0.0625513	-0.117606	-0.0845953	-0.0694045	-0.0771073	-0.0701606	-0.0670226	-0.0707892	-0.0708017	-0.0627773	-0.0638968	-0.055695
65.71	-0.0649126	-0.0755391	-0.850267	-0.139956	-0.0413341	-0.62414	-0.06102	-0.112265	-0.0831691	-0.068374	-0.0776279	-0.0699069	-0.0662316	-0.0697289	-0.0726174	-0.0630844	-0.0624743	-0.055337
65.81	-0.0678406	-0.076313	-0.832177	-0.132405	-0.0403349	-0.607863	-0.05918	-0.107708	-0.0812959	-0.0669295	-0.0783404	-0.0701093	-0.0663112	-0.0685295	-0.07413	-0.0636247	-0.0602925	-0.0554497
65.91	-0.0705986	-0.0767259	-0.813474	-0.124733	-0.0397891	-0.591375	-0.0571743	-0.103744	-0.0790547	-0.0652949	-0.07909	-0.0706777	-0.0671084	-0.0672214	-0.0754149	-0.0644705	-0.0575247	-0.0560237
66.01	-0.0729458	-0.0770612	-0.794472	-0.117346	-0.0395902	-0.574913	-0.0552363	-0.100036	-0.0765543	-0.0637974	-0.0796699	-0.0713959	-0.0682956	-0.0658633	-0.0766154	-0.0656739	-0.0544764	-0.0569899
66.11	-0.0746921	-0.0775987	-0.775423	-0.110619	-0.0396353	-0.558588	-0.0535895	-0.0962246	-0.0739134	-0.0626899	-0.0798881	-0.0719885	-0.0695595	-0.0645364	-0.0778664	-0.067318	-0.0514443	-0.0582741
66.21	-0.0757742	-0.0784883	-0.75645	-0.104784	-0.0398585	-0.542434	-0.0523514	-0.0921209	-0.0712591	-0.0620893	-0.0796344	-0.0722569	-0.0706502	-0.0633023	-0.0792343	-0.0693992	-0.0486447	-0.0597768
66.31	-0.0762642	-0.0797456	-0.737545	-0.099932	-0.0402319	-0.526433	-0.0515289	-0.0877269	-0.0687267	-0.0619772	-0.0788832	-0.0720926	-0.0713805	-0.0621998	-0.0807163	-0.0717983	-0.0462126	-0.0613691
66.41	-0.0763701	-0.0812517	-0.71857	-0.0960088	-0.0407651	-0.510516	-0.0510188	-0.0832338	-0.0664602	-0.0621998	-0.0776939	-0.0714771	-0.0716267	-0.061245	-0.0822396	-0.07428	-0.0442022	-0.0628935
66.51	-0.0764034	-0.0827548	-0.699255	-0.0928261	-0.0415019	-0.494561	-0.0506157	-0.0789956	-0.0646011	-0.0624554	-0.0762112	-0.0704795	-0.071335	-0.060438	-0.0836684	-0.0765156	-0.0426295	-0.0641478
66.61	-0.0765733	-0.0839762	-0.679304	-0.0901712	-0.0424805	-0.478403	-0.0501154	-0.0753187	-0.0632233	-0.0623937	-0.0746186	-0.0692082	-0.0705482	-0.0598061	-0.0848681	-0.0782416	-0.0415022	-0.0648594
66.71	-0.0769819	-0.0847648	-0.658556	-0.0878815	-0.0437209	-0.461934	-0.0493862	-0.072365	-0.0623267	-0.061824	-0.0730639	-0.0677605	-0.0693776	-0.0593989	-0.0857428	-0.0793071	-0.0407853	-0.064897
66.81	-0.0776383	-0.0851077	-0.637003	-0.0858459	-0.0452252	-0.445123	-0.0483701	-0.0701509	-0.0618384	-0.0607302	-0.0716532	-0.0662206	-0.0679989	-0.0592864	-0.086236	-0.07967	-0.0404001	-0.0643159
66.91	-0.0784589	-0.0851303	-0.614786	-0.0840051	-0.0469781	-0.428016	-0.0470823	-0.0685479	-0.0616133	-0.0592714	-0.0704516	-0.0646592	-0.066652	-0.0595585	-0.086331	-0.0793982	-0.0402241	-0.0633577
67.01	-0.0792803	-0.0850719	-0.592185	-0.0823538	-0.0489435	-0.410738	-0.0456088	-0.0672917	-0.0614596	-0.0577677	-0.0694882	-0.0631467	-0.065629	-0.0603104	-0.0860513	-0.0786711	-0.0401209	-0.062426
67.11	-0.0799507	-0.085121	-0.569504	-0.0808964	-0.0510587	-0.393446	-0.0440734	-0.0661172	-0.0612158	-0.0565221	-0.0687935	-0.0617902	-0.065165	-0.0615736	-0.0854469	-0.0777181	-0.0400358	-0.0618307
67.21	-0.0803635	-0.0853644	-0.547017	-0.0796137	-0.0532516	-0.376303	-0.0426126	-0.0648528	-0.0607765	-0.0557019	-0.0684002	-0.0606998	-0.0653804	-0.0633005	-0.0845706	-0.076727	-0.0399226	-0.0617266
67.31	-0.0804566	-0.0857886	-0.52497	-0.0784627	-0.0554428	-0.359471	-0.0413751	-0.0634233	-0.0600934	-0.0553379	-0.0683418	-0.0599854	-0.0662802	-0.0653642	-0.0834762	-0.0758388	-0.0397121	-0.0621364
67.41	-0.0802123	-0.0862801	-0.503577	-0.0773764	-0.057546	-0.343118	-0.0405219	-0.0618488	-0.0591745	-0.0553244	-0.0686527	-0.0597561	-0.067754	-0.0675592	-0.0822184	-0.0751475	-0.0393121	-0.0629501
67.51	-0.0796702	-0.0866457	-0.483011	-0.0762775	-0.0594686	-0.327406	-0.0402239	-0.0602306	-0.0580664	-0.0554351	-0.0693667	-0.0601218	-0.0695807	-0.06963	-0.0808556	-0.0747045	-0.0386251	-0.0639679
67.61	-0.0789439	-0.08674	-0.463369	-0.0751198	-0.0611373	-0.312448	-0.0406124	-0.0586645	-0.0568154	-0.0554598	-0.0704845	-0.0611427	-0.0715196	-0.0714027	-0.0794436	-0.0745301	-0.0376666	-0.0650325
67.71	-0.0780981	-0.086497	-0.444664	-0.0738976	-0.0625413	-0.298251	-0.0417188	-0.0572124	-0.0555067	-0.0552646	-0.0719455	-0.0627507	-0.0734109	-0.0728214	-0.0780118	-0.0746118	-0.0365532	-0.0660228
67.81	-0.0771189	-0.0859281	-0.426821	-0.0726448	-0.0637382	-0.284726	-0.0434704	-0.0559022	-0.0542675	-0.0547923	-0.0736274	-0.0647455	-0.0751814	-0.0739482	-0.0765612	-0.0749043	-0.0354818	-0.0668516
67.91	-0.0759144	-0.0851222	-0.409684	-0.0714355	-0.0648538	-0.271678	-0.0456901	-0.0547274	-0.0532644	-0.054062	-0.075346	-0.0667935	-0.0768441	-0.0749632	-0.0750644	-0.0753295	-0.0347295	-0.0674657
68.01	-0.0743563	-0.0842318	-0.393001	-0.070383	-0.0660661	-0.258829	-0.0481014	-0.0536637	-0.052643	-0.0531709	-0.0768791	-0.068449	-0.0784512	-0.0761458	-0.0734699	-0.0757745	-0.0346072	-0.0678588
68.11	-0.0724136	-0.0834015	-0.376499	-0.069592	-0.0675026	-0.245953	-0.0504247	-0.0527395	-0.0524643	-0.0522572	-0.0780747	-0.0693568	-0.0799988	-0.0777191	-0.0717308	-0.0760863	-0.0353721	-0.0680559
68.21	-0.0701547	-0.0827445	-0.360028	-0.0691191	-0.0691845	-0.232945	-0.0524604	-0.0519659	-0.0527289	-0.0514337	-0.0788575	-0.0693579	-0.0815036	-0.0797669	-0.069807	-0.0761537	-0.0371096	-0.0680775
68.31	-0.0677289	-0.0823429	-0.343565	-0.0689724	-0.071025	-0.219825	-0.0540915	-0.0513223	-0.0533802	-0.0507838	-0.0792253	-0.0684872	-0.0830098	-0.0822336	-0.0676636	-0.0759308	-0.0397013	-0.0679395
68.41	-0.0653663	-0.0822472	-0.327216	-0.0691114	-0.072829	-0.206732	-0.0552834	-0.0507559	-0.0543043	-0.0503611	-0.0792497	-0.0669738	-0.0845887	-0.0849232	-0.0652703	-0.0754384	-0.0428258	-0.0676522
68.51	-0.0633735	-0.082473	-0.311212	-0.0694525	-0.0743047	-0.193923	-0.0560809	-0.0502028	-0.0553585	-0.0502146	-0.079068	-0.0652355	-0.0862987	-0.0875095	-0.0626053	-0.0747469	-0.0460006	-0.0672296
68.61	-0.0620365	-0.0829914	-0.295804	-0.0699107	-0.0752009	-0.1817	-0.0565713	-0.0496835	-0.0564298	-0.0504422	-0.0788199	-0.0637287	-0.0881093	-0.0896685	-0.0596814	-0.073907	-0.0488053	-0.0667159
68.71	-0.0614837	-0.0837423	-0.281156	-0.070421	-0.0753982	-0.170289	-0.0568576	-0.0492445	-0.0574359	-0.0511037	-0.0786129	-0.0627635	-0.0899766	-0.0911924	-0.056562	-0.0729554	-0.0509864	-0.0661689
68.81	-0.0616714	-0.0846352	-0.267342	-0.0709393	-0.0749091	-0.159818	-0.0570581	-0.0489437	-0.0583253	-0.0522102	-0.0785223	-0.0624913	-0.0918501	-0.0919947	-0.0533611	-0.071918	-0.0524592	-0.065659
68.91	-0.0623837	-0.0855495	-0.254339	-0.0714417	-0.0738786	-0.150313	-0.0573072	-0.0488501	-0.0590775	-0.053724	-0.0785914	-0.0629056	-0.0936722	-0.0921098	-0.050243	-0.0708095	-0.0533075	-0.0652685
69.01	-0.063277	-0.0863488	-0.242049	-0.071923	-0.0725767	-0.141704	-0.0577513	-0.0490403	-0.0596972	-0.0555707	-0.0788248	-0.0638457	-0.0953729	-0.0916925	-0.0474178	-0.069628	-0.0537491	-0.0650978
69.11	-0.0640711	-0.0869516	-0.230392	-0.0723852	-0.0712844	-0.133887	-0.0584975	-0.0495621	-0.0601942	-0.0576984	-0.0791734	-0.0650941	-0.0968509	-0.0909382	-0.0450742	-0.0683582	-0.0539999	-0.065269
69.21	-0.0646118	-0.0873251	-0.219297	-0.0728343	-0.0701942	-0.12678	-0.0595725	-0.0504073	-0.0605738	-0.0600274	-0.0795739	-0.0664688	-0.098004	-0.0900098	-0.043331	-0.0670205	-0.0542381	-0.065809
69.31	-0.0648715	-0.0874811	-0.208696	-0.0732809	-0.0694067	-0.120332	-0.0609201	-0.0515117	-0.0608369	-0.0624391	-0.079953	-0.0678276	-0.0987346	-0.0890373	-0.0422366	-0.0656757	-0.0546042	-0.0666234
69.41	-0.0649488	-0.0874764	-0.198528	-0.0737398	-0.0689306	-0.114517	-0.0624016	-0.0527544	-0.0609799	-0.0647759	-0.0802275	-0.0690679	-0.098949	-0.0881168	-0.0417691	-0.0644249	-0.0552005	-0.0674968
69.51	-0.0650485	-0.0874084	-0.18873	-0.0742235	-0.0686861	-0.109337	-0.0637969	-0.0539732	-0.0610047	-0.0668402	-0.0803077	-0.0701274	-0.0985571	-0.0873136	-0.0418366	-0.0633961	-0.0560754	-0.0681025
69.61	-0.0653532	-0.0873633	-0.179238	-0.0747366	-0.0685638	-0.104799	-0.0648681	-0.0550498	-0.0609463	-0.0684564	-0.0801288	-0.0709787	-0.0975074	-0.0866562	-0.0423037	-0.0626779	-0.0572294	-0.0681586
69.71	-0.0659817	-0.0873772	-0.170017	-0.0752779	-0.0684732	-0.100897	-0.0654608	-0.0559408	-0.0608669	-0.0695542	-0.07967	-0.0716115	-0.0958217	-0.0861249	-0.0430173	-0.0623022	-0.0586376	-0.0675453
69.81	-0.0669905	-0.0874354	-0.161057	-0.0758401	-0.0683437	-0.0976146	-0.065513	-0.0566774	-0.0608555	-0.0701723	-0.0789546	-0.0720307	-0.0935962	-0.0856523	-0.0438076	-0.0622445	-0.0602483	-0.0663075
69.91	-0.0683728	-0.0874725	-0.152379	-0.07641	-0.0681254	-0.0949232	-0.0650549	-0.0573655	-0.0610311	-0.0704583	-0.0780504	-0.0722565	-0.0910012	-0.0851229	-0.0444887	-0.0624236	-0.0619826	-0.0646553
70.01	-0.0700254	-0.0873709	-0.144029	-0.0769722	-0.0677867	-0.0927856	-0.0642045	-0.058181	-0.0615844	-0.0706555	-0.0770543	-0.0723231	-0.0882794	-0.0843863	-0.0448667	-0.0627025	-0.0637358	-0.0629231
70.11	-0.0717476	-0.0870097	-0.13608	-0.0775305	-0.0673151	-0.0911538	-0.0631048	-0.0592806	-0.0626703	-0.0709896	-0.0760505	-0.0722829	-0.0856578	-0.0833391	-0.0448215	-0.0629284	-0.0653689	-0.0613981
70.21	-0.0733733	-0.086341	-0.128601	-0.0781063	-0.0667253	-0.089963	-0.0619008	-0.0607365	-0.0642818	-0.0716217	-0.0751203	-0.0722142	-0.0832406	-0.081957	-0.0443602	-0.0629961	-0.0667533	-0.0602646
70.31	-0.0747992	-0.0853941	-0.121658	-0.0787385	-0.0660598	-0.0891322	-0.060742	-0.0625349	-0.0662461	-0.0726493	-0.0743431	-0.0722215	-0.0810039	-0.0802955	-0.0436193	-0.0628527	-0.0677978	-0.0596033
70.41	-0.0759839	-0.0842754	-0.115317	-0.0794835	-0.0653891	-0.0885634	-0.0597825	-0.0645759	-0.0682271	-0.0741059	-0.0737959	-0.0724355	-0.0787955	-0.0784899	-0.042865	-0.062497	-0.0684482	-0.0593916
70.51	-0.076928	-0.0831621	-0.109645	-0.0804075	-0.0648064	-0.0881488	-0.0591768	-0.0666682	-0.0697951	-0.0759568	-0.0735403	-0.0730061	-0.0763831	-0.0767469	-0.042466	-0.061977	-0.0686871	-0.059509
70.61	-0.0776433	-0.0822098	-0.104692	-0.0815443	-0.0643859	-0.0878026	-0.0590207	-0.0685642	-0.0706227	-0.0780882	-0.0735896	-0.0740283	-0.0736179	-0.0752589	-0.0427156	-0.0613689	-0.068525	-0.0598102
70.71	-0.0781417	-0.081474	-0.100418	-0.0828802	-0.0641696	-0.0874721	-0.0593241	-0.0700892	-0.0705712	-0.0803303	-0.0739367	-0.0754987	-0.070441	-0.074147	-0.0437494	-0.0607764	-0.0679981	-0.0601739
70.81	-0.0784345	-0.0809066	-0.0966879	-0.0843532	-0.0641681	-0.0871379	-0.0600132	-0.0711566	-0.0696916	-0.0824599	-0.0745571	-0.0773167	-0.0668818	-0.0734592	-0.0455443	-0.0603327	-0.0671762	-0.0605025
70.91	-0.078532	-0.0803564	-0.0932684	-0.0858542	-0.0643609	-0.0868139	-0.0609301	-0.0717679	-0.0682251	-0.0842009	-0.0754091	-0.0792843	-0.0630575	-0.07317	-0.0479188	-0.0602001	-0.0661626	-0.0607229
71.01	-0.0784192	-0.0795803	-0.0898383	-0.0872343	-0.0647019	-0.0865445	-0.0618379	-0.072015	-0.0665478	-0.0852239	-0.0764392	-0.0811219	-0.0591782	-0.0731873	-0.0505424	-0.0605661	-0.0650931	-0.0607817
71.11	-0.0780634	-0.0783639	-0.0861279	-0.0883662	-0.0651486	-0.0863719	-0.062505	-0.0720122	-0.0649776	-0.0852437	-0.0775939	-0.0825864	-0.0555032	-0.0734121	-0.0530796	-0.0615766	-0.0640906	-0.0606454
71.21	-0.0774691	-0.0766054	-0.0820674	-0.0891717	-0.0656643	-0.0863028	-0.0627778	-0.0718325	-0.0637229	-0.0841679	-0.078793	-0.0835268	-0.052247	-0.07377	-0.0553009	-0.0632715	-0.0632268	-0.060322
71.31	-0.0766804	-0.0743179	-0.0777934	-0.0896229	-0.0662182	-0.0863062	-0.0625842	-0.0715065	-0.0628832	-0.0821075	-0.0799274	-0.0838844	-0.0495721	-0.0742111	-0.0570853	-0.0655816	-0.0625212	-0.0598634
71.41	-0.0757805	-0.0716295	-0.0736496	-0.0897419	-0.0667854	-0.0863133	-0.0619327	-0.0710223	-0.0624482	-0.0793774	-0.080858	-0.0836928	-0.0475893	-0.0747105	-0.0584205	-0.0683287	-0.0619409	-0.0593646
71.51	-0.0748734	-0.0687729	-0.0701677	-0.0896	-0.0673453	-0.0862201	-0.0609115	-0.0703372	-0.0623112	-0.0764809	-0.0814241	-0.0830755	-0.0463583	-0.0752615	-0.0593998	-0.0712389	-0.0614296	-0.0589618
71.61	-0.0740475	-0.0659964	-0.0678272	-0.0892854	-0.0678734	-0.085917	-0.0596545	-0.0694355	-0.0623494	-0.0739005	-0.0815144	-0.0821935	-0.0458806	-0.0758508	-0.0601462	-0.0740553	-0.0609532	-0.0587843
71.71	-0.0733446	-0.0635152	-0.0668561	-0.0888726	-0.0683372	-0.0853045	-0.0583049	-0.0683206	-0.0624606	-0.0719447	-0.0811079	-0.0811768	-0.0460904	-0.0764511	-0.0607347	-0.076602	-0.0604721	-0.05891
71.81	-0.072756	-0.0615112	-0.067223	-0.0884213	-0.068696	-0.0842929	-0.0570135	-0.0670126	-0.0625631	-0.0707451	-0.0802747	-0.0801187	-0.0468534	-0.077021	-0.0611886	-0.0787852	-0.0599394	-0.0593644
71.91	-0.0722223	-0.060133	-0.0686365	-0.0879763	-0.0689011	-0.082802	-0.0559381	-0.065548	-0.0625958	-0.0702554	-0.0791759	-0.0790756	-0.0479679	-0.0775055	-0.0614794	-0.0805929	-0.0593007	-0.0601202
72.01	-0.0716334	-0.0595002	-0.0705719	-0.0875686	-0.0688958	-0.0807729	-0.0552421	-0.0639718	-0.0625159	-0.0702624	-0.0780531	-0.0780622	-0.049177	-0.0778421	-0.0615316	-0.0820918	-0.0584973	-0.0610982
72.11	-0.070838	-0.0596837	-0.0725154	-0.0872217	-0.0686361	-0.0782137	-0.0550523	-0.0623161	-0.0623002	-0.0705133	-0.077113	-0.0770562	-0.0502751	-0.0780006	-0.0613016	-0.0833701	-0.0574823	-0.0621948
72.21	-0.0697377	-0.0606474	-0.0741101	-0.0869508	-0.0681353	-0.0752092	-0.0553957	-0.0606136	-0.0619614	-0.0708012	-0.0764547	-0.076047	-0.0511662	-0.0779974	-0.0608307	-0.0844895	-0.0562549	-0.0633152
72.31	-0.0683139	-0.062244	-0.0751592	-0.0867622	-0.0674693	-0.071921	-0.0561928	-0.0588992	-0.0615492	-0.070967	-0.0760685	-0.0750401	-0.051865	-0.0778959	-0.0602462	-0.0854828	-0.0548646	-0.064375
72.41	-0.0666277	-0.0642152	-0.075627	-0.0866531	-0.0667758	-0.0685871	-0.0572575	-0.0572093	-0.061147	-0.0708995	-0.0758358	-0.0740575	-0.0524971	-0.0778067	-0.0597613	-0.0863548	-0.0534111	-0.0653004
72.51	-0.0648327	-0.0662098	-0.075628	-0.0866107	-0.0662492	-0.0655068	-0.0583047	-0.0555873	-0.0608255	-0.0705374	-0.0755537	-0.0731272	-0.053288	-0.077877	-0.0596747	-0.087096	-0.0520134	-0.0660272
72.61	-0.0631105	-0.0679307	-0.0753392	-0.0865992	-0.0660452	-0.0629212	-0.0590637	-0.054099	-0.0606305	-0.0698734	-0.0750595	-0.0722468	-0.054444	-0.0782138	-0.0602258	-0.087722	-0.0507479	-0.0665057
72.71	-0.0616144	-0.0691963	-0.0749601	-0.0865578	-0.066193	-0.0609493	-0.0593661	-0.0528155	-0.0605861	-0.0689376	-0.0742661	-0.0714098	-0.0560684	-0.0788485	-0.0614545	-0.088237	-0.0496785	-0.0667192
72.81	-0.0604686	-0.0699401	-0.0747126	-0.0864004	-0.0665927	-0.0595866	-0.0591459	-0.0518111	-0.0606942	-0.0677967	-0.0731617	-0.0706088	-0.058159	-0.0797366	-0.0631978	-0.0886292	-0.0488536	-0.0666851
72.91	-0.0597682	-0.0702101	-0.0748416	-0.0860162	-0.0670145	-0.0587054	-0.0584402	-0.0511637	-0.0609344	-0.0665534	-0.0718096	-0.0698362	-0.0606079	-0.080758	-0.0650896	-0.0888712	-0.0483059	-0.0664548
73.01	-0.0595724	-0.0701602	-0.0756024	-0.0852794	-0.0671187	-0.0580604	-0.0573846	-0.0509437	-0.0612754	-0.0653448	-0.0703416	-0.0690741	-0.0632041	-0.0817287	-0.066598	-0.0888954	-0.0480354	-0.0661142
73.11	-0.0598912	-0.069973	-0.0771633	-0.0841269	-0.0666325	-0.0574075	-0.0561553	-0.0511771	-0.0616861	-0.0643117	-0.0689002	-0.0682784	-0.06572	-0.0824854	-0.0672936	-0.088596	-0.0480129	-0.0657536
73.21	-0.0606715	-0.0698209	-0.0795571	-0.0825914	-0.0654528	-0.0566174	-0.054912	-0.0518454	-0.0621153	-0.063571	-0.0676081	-0.0674148	-0.0679972	-0.0829344	-0.066965	-0.0878942	-0.0482127	-0.0654374
73.31	-0.0617965	-0.069865	-0.0826814	-0.0808012	-0.063647	-0.0556805	-0.053794	-0.0528854	-0.0624906	-0.0632141	-0.0665687	-0.0664634	-0.0699492	-0.0830534	-0.0656201	-0.0867405	-0.0486134	-0.0652024
73.41	-0.0630852	-0.0702557	-0.0862981	-0.0789803	-0.0614531	-0.0547068	-0.0529205	-0.0541901	-0.062719	-0.0633066	-0.0658655	-0.0654182	-0.0715622	-0.0828917	-0.0634859	-0.0851157	-0.0491974	-0.065058
73.51	-0.0643158	-0.0711299	-0.0900398	-0.0774299	-0.0592717	-0.053927	-0.0523909	-0.0555992	-0.0626985	-0.0638889	-0.0655604	-0.0642754	-0.072881	-0.0825651	-0.0609736	-0.0830558	-0.0499477	-0.0649878
73.61	-0.0653016	-0.0725725	-0.0935114	-0.0763901	-0.057526	-0.0535963	-0.0522725	-0.0569373	-0.0623657	-0.0649596	-0.065678	-0.0630139	-0.0739587	-0.0821963	-0.0584703	-0.0806479	-0.0508404	-0.0649616
73.71	-0.0659353	-0.074568	-0.0964032	-0.0759709	-0.0564868	-0.0538482	-0.0525723	-0.0580883	-0.0617165	-0.0664579	-0.066196	-0.0616625	-0.0748485	-0.0818731	-0.0562678	-0.0779846	-0.0518513	-0.0649464
73.81	-0.0661926	-0.0769964	-0.0984988	-0.0761515	-0.0562566	-0.0546839	-0.0532344	-0.0589995	-0.0608073	-0.0682621	-0.0670456	-0.0603089	-0.0756046	-0.0816468	-0.0545639	-0.0751624	-0.0529566	-0.0649057
73.91	-0.0661315	-0.0796338	-0.0996751	-0.0767803	-0.05677	-0.0559725	-0.0541397	-0.0596811	-0.059755	-0.0701904	-0.0681115	-0.0590995	-0.0762814	-0.0815321	-0.0534624	-0.0722821	-0.0541322	-0.0647996
74.01	-0.065888	-0.0821543	-0.0998981	-0.077582	-0.0578018	-0.0574597	-0.055109	-0.0602012	-0.058732	-0.0720062	-0.0692419	-0.0582314	-0.0769328	-0.0815042	-0.0529668	-0.0694476	-0.0553465	-0.0645859
74.11	-0.0656435	-0.0842347	-0.0992024	-0.0782737	-0.0590814	-0.058902	-0.0559611	-0.0606394	-0.0578854	-0.0734956	-0.0703119	-0.0578529	-0.0775973	-0.0815139	-0.0529897	-0.066747	-0.0565585	-0.0642368
74.21	-0.0655527	-0.0856662	-0.0976948	-0.078656	-0.0603647	-0.0601475	-0.0565813	-0.0610725	-0.0572793	-0.0745381	-0.0712503	-0.058012	-0.0782867	-0.0815205	-0.053406	-0.0642342	-0.0577468	-0.0637603
74.31	-0.0657205	-0.0863591	-0.0955557	-0.0786152	-0.0614344	-0.0611379	-0.0569263	-0.0615759	-0.056894	-0.0751121	-0.0720399	-0.058659	-0.0789859	-0.081493	-0.0540574	-0.0619275	-0.0589114	-0.0632013
74.41	-0.0662019	-0.0863419	-0.0930394	-0.0781236	-0.0620993	-0.0619082	-0.0570243	-0.0622228	-0.0566252	-0.0752936	-0.0727174	-0.0596464	-0.0796526	-0.0814105	-0.0547525	-0.0598103	-0.060073	-0.0626415
74.51	-0.06701	-0.0857546	-0.0904688	-0.0772314	-0.0621995	-0.0625704	-0.0569743	-0.0630812	-0.0563017	-0.0752557	-0.0733677	-0.0607444	-0.0802199	-0.0812564	-0.0552697	-0.0578295	-0.0612786	-0.0621961
74.61	-0.0681715	-0.0847769	-0.0881373	-0.0760166	-0.061666	-0.0632137	-0.0569092	-0.0641757	-0.0557856	-0.0751932	-0.0740815	-0.0617521	-0.0806352	-0.081008	-0.0554314	-0.0559312	-0.0625861	-0.0619665
74.71	-0.0696682	-0.0835937	-0.0862157	-0.0745641	-0.0605494	-0.0638639	-0.0569356	-0.0654768	-0.0550045	-0.0752417	-0.0749102	-0.0625397	-0.0808915	-0.0806423	-0.0551738	-0.0541025	-0.0640053	-0.0620019
74.81	-0.0714103	-0.082395	-0.0847478	-0.0729655	-0.0590191	-0.064483	-0.0571298	-0.0669022	-0.0539515	-0.0754741	-0.0758617	-0.0630476	-0.0810284	-0.080136	-0.0545498	-0.0523726	-0.065492	-0.0622968
74.91	-0.0732359	-0.0813762	-0.0836499	-0.0713193	-0.0573624	-0.0649694	-0.0575378	-0.0683165	-0.0526856	-0.0759008	-0.0769001	-0.0632869	-0.0811318	-0.0794652	-0.053729	-0.0508128	-0.0669481	-0.0627919
75.01	-0.0749218	-0.0807258	-0.0827219	-0.069726	-0.0559645	-0.06517	-0.0581742	-0.0695316	-0.051316	-0.0764811	-0.0779429	-0.0633412	-0.0813261	-0.0785993	-0.0529671	-0.0495414	-0.0682467	-0.0633785
75.11	-0.0762655	-0.0805471	-0.0817407	-0.0682633	-0.0551451	-0.0649733	-0.0590169	-0.0703569	-0.0499427	-0.0771691	-0.0788891	-0.0633312	-0.0817014	-0.0775022	-0.0524596	-0.0486692	-0.0693047	-0.0639518
75.21	-0.0771267	-0.0808466	-0.0805172	-0.0669763	-0.0550692	-0.0643338	-0.0600265	-0.0706598	-0.0486522	-0.0779198	-0.07966	-0.0633576	-0.0822806	-0.0761562	-0.0523214	-0.0482626	-0.0700988	-0.0644425
75.31	-0.0774286	-0.0815364	-0.078897	-0.0658774	-0.0557448	-0.0632692	-0.0611502	-0.0703694	-0.0475186	-0.0786882	-0.0802014	-0.0634984	-0.0830202	-0.0745622	-0.0525891	-0.0483439	-0.0706655	-0.064815
75.41	-0.0771572	-0.0824343	-0.0767609	-0.0649468	-0.0570227	-0.0618608	-0.0623219	-0.0694762	-0.0466036	-0.0794301	-0.0804834	-0.0638085	-0.0838103	-0.0727401	-0.0532205	-0.0488914	-0.0711005	-0.0650694
75.51	-0.0763769	-0.0832721	-0.0740261	-0.064134	-0.0585924	-0.0602438	-0.0634619	-0.0680383	-0.0459476	-0.0801049	-0.0805012	-0.0643264	-0.0844922	-0.070727	-0.054114	-0.0498378	-0.0715475	-0.065239
75.61	-0.0752171	-0.0838002	-0.0706807	-0.0633752	-0.0600707	-0.0585354	-0.0644878	-0.0661723	-0.0455609	-0.0806896	-0.0802714	-0.0650891	-0.0849449	-0.0685748	-0.0551858	-0.0510962	-0.0721099	-0.0653814
75.71	-0.0738481	-0.0838758	-0.0668337	-0.0626059	-0.0611825	-0.056833	-0.0653382	-0.0640182	-0.0454281	-0.08115	-0.0798246	-0.066115	-0.0851054	-0.0663528	-0.05639	-0.0525729	-0.0727996	-0.0655359
75.81	-0.0724808	-0.0834675	-0.0627193	-0.0617606	-0.0617763	-0.0552196	-0.0659745	-0.061738	-0.045507	-0.0814357	-0.0792047	-0.0674025	-0.0849682	-0.0641486	-0.0577191	-0.054167	-0.073535	-0.0657148
75.91	-0.071366	-0.0826548	-0.0586977	-0.0607739	-0.0618249	-0.0537636	-0.0663814	-0.0595147	-0.045729	-0.0814803	-0.0784692	-0.0689303	-0.0845854	-0.0620679	-0.0592043	-0.0557709	-0.0741415	-0.0659041
76.01	-0.0707468	-0.0816168	-0.0552426	-0.0595929	-0.0614142	-0.0525053	-0.0665655	-0.0575502	-0.0460085	-0.0812243	-0.0776856	-0.0706626	-0.0840689	-0.0602325	-0.0609335	-0.0572455	-0.0743957	-0.0660615
76.11	-0.0707843	-0.0805325	-0.0527728	-0.0582322	-0.0606402	-0.0514173	-0.0665486	-0.0560073	-0.046295	-0.0806713	-0.0769275	-0.0725613	-0.0835381	-0.0587495	-0.0630096	-0.0584589	-0.0741374	-0.0661258
76.21	-0.0715035	-0.0795479	-0.0515157	-0.05678	-0.059603	-0.0504812	-0.0663684	-0.0549538	-0.0465695	-0.079866	-0.0762799	-0.0745356	-0.0830664	-0.0576835	-0.0654302	-0.0593667	-0.0732863	-0.0660644
76.31	-0.0727891	-0.078778	-0.0515036	-0.0553977	-0.058417	-0.0496974	-0.0660784	-0.0543597	-0.0468421	-0.0788901	-0.0758391	-0.0764347	-0.0826792	-0.0570562	-0.0680811	-0.060015	-0.0718426	-0.0658813
76.41	-0.0743851	-0.0783061	-0.052573	-0.0543202	-0.0572103	-0.049085	-0.0657482	-0.0540976	-0.0471515	-0.0778622	-0.075713	-0.0780476	-0.082354	-0.0568453	-0.0707364	-0.06054	-0.0698862	-0.0656168
76.51	-0.0759108	-0.0781832	-0.0543749	-0.0538466	-0.0561224	-0.0486818	-0.0654617	-0.0539442	-0.0475539	-0.0769316	-0.0760084	-0.0791132	-0.0820231	-0.0569964	-0.0730752	-0.0611457	-0.0675762	-0.0653519
76.61	-0.0769904	-0.0784013	-0.0565301	-0.0542111	-0.0552665	-0.0485279	-0.0652897	-0.0536764	-0.0480801	-0.0762178	-0.0767661	-0.0794423	-0.0816182	-0.0574545	-0.0748441	-0.0619864	-0.0651035	-0.0652046
76.71	-0.0773932	-0.0788743	-0.0587529	-0.0554893	-0.054721	-0.0486675	-0.0652676	-0.0531611	-0.0487368	-0.0757665	-0.0779667	-0.0790042	-0.0811077	-0.058148	-0.0759461	-0.0631246	-0.0626341	-0.0652598
76.81	-0.07706	-0.0794383	-0.0608551	-0.0575968	-0.0545322	-0.0491497	-0.0653943	-0.0523575	-0.0495073	-0.0755473	-0.0795346	-0.0779284	-0.0804971	-0.058988	-0.0764416	-0.0645312	-0.0603065	-0.0655596
76.91	-0.0761031	-0.079851	-0.0627453	-0.0602889	-0.0547144	-0.0500281	-0.0656321	-0.0513174	-0.0503516	-0.0754535	-0.081339	-0.0765044	-0.0798296	-0.0598671	-0.0765487	-0.0660854	-0.0582318	-0.0661029
77.01	-0.0748031	-0.0798041	-0.0644278	-0.0631808	-0.0552491	-0.0513597	-0.0659089	-0.0501847	-0.0512147	-0.0752971	-0.0832001	-0.075158	-0.0791808	-0.0606739	-0.0766298	-0.067591	-0.0564864	-0.0668482
77.11	-0.0734624	-0.0790663	-0.0659557	-0.0659212	-0.0560771	-0.0531679	-0.0661533	-0.0491467	-0.0520519	-0.0748798	-0.0849417	-0.0742495	-0.0786115	-0.0613519	-0.0770078	-0.0688798	-0.0550932	-0.0677337
77.21	-0.072296	-0.0775837	-0.0673866	-0.068287	-0.0571055	-0.0554087	-0.0663212	-0.048371	-0.0528317	-0.0740896	-0.0864345	-0.0739662	-0.0781276	-0.0619112	-0.0778247	-0.0698577	-0.0540259	-0.0686848
77.31	-0.0714304	-0.0754813	-0.0687796	-0.0701836	-0.0582081	-0.0579691	-0.0663971	-0.0480013	-0.0535358	-0.0729049	-0.0876003	-0.0743209	-0.077678	-0.0624275	-0.0790367	-0.0705053	-0.0532091	-0.0696141
77.41	-0.0709027	-0.0730631	-0.0701955	-0.0716454	-0.0592266	-0.0606677	-0.066393	-0.0481584	-0.0541589	-0.0713949	-0.0884115	-0.0751511	-0.0771551	-0.0630428	-0.0804158	-0.0708778	-0.0525183	-0.0704203
77.51	-0.0706615	-0.0708041	-0.0717005	-0.0728186	-0.0599839	-0.063258	-0.06635	-0.048936	-0.0547134	-0.0696985	-0.0888897	-0.0761285	-0.076398	-0.0639559	-0.081567	-0.0710791	-0.0517836	-0.0709873
77.61	-0.0706252	-0.0691873	-0.0733575	-0.0738688	-0.0603697	-0.0655166	-0.0663315	-0.0503722	-0.0552213	-0.0679355	-0.0890773	-0.0768881	-0.0752591	-0.0653379	-0.0821307	-0.0711939	-0.0508601	-0.0711892
77.71	-0.0707182	-0.0685586	-0.0751822	-0.0749442	-0.060379	-0.0673364	-0.0663992	-0.0524425	-0.0556804	-0.0662204	-0.0890138	-0.0771485	-0.0736575	-0.0672842	-0.0819135	-0.0712744	-0.0496815	-0.0709495
77.81	-0.0708715	-0.0691221	-0.0771375	-0.0761757	-0.0601138	-0.0687308	-0.0666101	-0.0550606	-0.0560632	-0.0646687	-0.0887338	-0.0767178	-0.0715802	-0.0698146	-0.0808901	-0.0713405	-0.0482614	-0.0702517
77.91	-0.0707924	-0.0699625	-0.0792381	-0.0772226	-0.0593666	-0.0698748	-0.0667286	-0.057789	-0.0562388	-0.063058	-0.0883858	-0.0758814	-0.0694033	-0.072477	-0.0792927	-0.0712681	-0.0466032	-0.0693795
78.01	-0.0704486	-0.0710898	-0.0813166	-0.0781998	-0.0584776	-0.0710051	-0.0668205	-0.0604322	-0.0561309	-0.0614959	-0.0879835	-0.0745652	-0.0672263	-0.0751568	-0.0773915	-0.0710418	-0.0448415	-0.0684273
78.11	-0.0698209	-0.0724846	-0.0831998	-0.0791694	-0.0578125	-0.0723433	-0.0669487	-0.0628053	-0.0556712	-0.0600305	-0.0875099	-0.0727345	-0.0651243	-0.0777238	-0.0754125	-0.0706753	-0.0430933	-0.0674898
78.21	-0.0688932	-0.0740705	-0.0847334	-0.0801156	-0.0575904	-0.0739624	-0.0671339	-0.0647778	-0.0548462	-0.0586742	-0.0869221	-0.070423	-0.0631327	-0.0800386	-0.0734889	-0.0701917	-0.0414773	-0.0666201
78.31	-0.0676522	-0.075711	-0.0857784	-0.0809451	-0.0578686	-0.0757764	-0.067352	-0.0662761	-0.0537001	-0.0574095	-0.0861518	-0.0677339	-0.0612467	-0.0819513	-0.0716623	-0.0696224	-0.0401159	-0.0658279
78.41	-0.066089	-0.0772087	-0.0862109	-0.0814872	-0.0585421	-0.0775408	-0.0675339	-0.0672833	-0.0523348	-0.056189	-0.0851053	-0.0648399	-0.0594216	-0.0833019	-0.0698819	-0.0690076	-0.0391342	-0.0650806
78.51	-0.0642397	-0.0783161	-0.0859237	-0.0814995	-0.0593513	-0.0788739	-0.0675675	-0.067841	-0.0508984	-0.0549174	-0.0836703	-0.0619744	-0.0575754	-0.0839256	-0.0680103	-0.068404	-0.0386174	-0.0643032
78.61	-0.0621696	-0.0788505	-0.0848494	-0.0807746	-0.060009	-0.079448	-0.0673413	-0.0680185	-0.0494966	-0.0534772	-0.0817572	-0.0593358	-0.0556177	-0.0837109	-0.0659025	-0.0678597	-0.0385505	-0.0634028
78.71	-0.0599545	-0.0787715	-0.0829851	-0.0792171	-0.0603083	-0.0790814	-0.0667915	-0.0678787	-0.0481638	-0.0518141	-0.0793189	-0.0570323	-0.0534746	-0.0826468	-0.0634666	-0.0673654	-0.0388575	-0.0623012
78.81	-0.0576828	-0.0781824	-0.0803935	-0.0768442	-0.0601265	-0.077739	-0.0659048	-0.0674765	-0.0468641	-0.0499422	-0.0763502	-0.0550808	-0.0510899	-0.0808244	-0.0606658	-0.0668522	-0.0394037	-0.0609372
78.91	-0.0554548	-0.0773309	-0.0772033	-0.0737857	-0.0594244	-0.0755321	-0.0647184	-0.0668591	-0.0454915	-0.047944	-0.0728885	-0.0534066	-0.0484252	-0.078437	-0.0575181	-0.0661922	-0.0399965	-0.0592664
79.01	-0.053372	-0.0765983	-0.0736038	-0.0702718	-0.0582455	-0.0727088	-0.0633179	-0.0660689	-0.0438846	-0.0459679	-0.0690153	-0.0518548	-0.0454632	-0.0757638	-0.0540954	-0.0652187	-0.0403939	-0.0572531
79.11	0	0	0	0	0	0	0	0	0	0	0	0	0	0	0	0	0	0
79.21	0	0	0	0	0	0	0	0	0	0	0	0	0	0	0	0	0	0
79.31	0	0	0	0	0	0	0	0	0	0	0	0	0	0	0	0	0	0
79.41	0	0	0	0	0	0	0	0	0	0	0	0	0	0	0	0	0	0
79.51	0	0	0	0	0	0	0	0	0	0	0	0	0	0	0	0	0	0
79.61	0	0	0	0	0	0	0	0	0	0	0	0	0	0	0	0	0	0
79.71	0	0	0	0	0	0	0	0	0	0	0	0	0	0	0	0	0	0
79.81	0	0	0	0	0	0	0	0	0	0	0	0	0	0	0	0	0	0
79.91	0	0	0	0	0	0	0	0	0	0	0	0	0	0	0	0	0	0
80.01	0	0	0	0	0	0	0	0	0	0	0	0	0	0	0	0	0	0

## Sheet: Tm Fig 3b
	Lys-CMP			N2pic-CMP			Net2ae-CMP			Nipr2ae-CMP			Nme2ae-CMP
	NaOH	PBS		PBS	HCl		NaOH	PBS		NaOH	PBS		NaOH	PBS
Temperature (°C)	d[θ] / dT			d[θ] / dT			d[θ] / dT			d[θ] / dT			d[θ] / dT
4.01	0	0		0	0		0	0		0	0		0	0
4.11	0	0		0	0		0	0		0	0		0	0
4.21	0	0		0	0		0	0		0	0		0	0
4.31	0	0		0	0		0	0		0	0		0	0
4.41	0	0		0	0		0	0		0	0		0	0
4.51	0	0		0	0		0	0		0	0		0	0
4.61	0	0		0	0		0	0		0	0		0	0
4.71	0	0		0	0		0	0		0	0		0	0
4.81	0	0		0	0		0	0		0	0		0	0
4.91	0	0		0	-0.00290632		0	0		0	0		0	0
5.01	0.00518751	-0.00448751		0.000667572	-0.00264311		0.00869036	0.0135579		-0.00374413	0.000567913		-0.0191698	-0.0031271
5.11	0.00579929	-0.00322866		0.00300932	-0.00220585		0.0100794	0.0143661		-0.00285339	0.00183201		-0.0182915	-0.00555182
5.21	0.006567	-0.00207853		0.0049634	-0.00163937		0.0112567	0.0147076		-0.00242805	0.00263882		-0.0169458	-0.00804996
5.31	0.00754356	-0.0010252		0.00649118	-0.00105572		0.012156	0.0146775		-0.00241232	0.00291204		-0.0152407	-0.0104775
5.41	0.00873852	-2.0504e-05		0.00764561	-0.000628471		0.0127401	0.0144014		-0.00266409	0.00264931		-0.0133624	-0.0126576
5.51	0.010119	0.00102234		0.00856829	-0.000511646		0.0129986	0.01403		-0.00296068	0.00191593		-0.0115647	-0.0143752
5.61	0.011632	0.00218868		0.00941658	-0.000786304		0.0129476	0.0136886		-0.00309086	0.0008111		-0.0100532	-0.0154428
5.71	0.013217	0.00354433		0.0102978	-0.00145006		0.0126319	0.0134554		-0.00292158	-0.00056839		-0.00891495	-0.0157928
5.81	0.0148044	0.00513268		0.0112677	-0.00242138		0.0121269	0.0133629		-0.00240564	-0.00212812		-0.00811291	-0.0154872
5.91	0.0163169	0.00697899		0.0123301	-0.00354385		0.0115404	0.0133982		-0.00157881	-0.00377703		-0.00748682	-0.0147157
6.01	0.0176616	0.00908279		0.0134416	-0.00464439		0.011004	0.0135007		-0.000555038	-0.00542879		-0.0067687	-0.0137901
6.11	0.0187578	0.0114074		0.0145483	-0.00558805		0.0106277	0.0135903		0.000533581	-0.00701523		-0.00571489	-0.0130234
6.21	0.0195723	0.0138764		0.0155983	-0.0062809		0.0104609	0.0136094		0.00156975	-0.00848675		-0.00420618	-0.0126033
6.31	0.020123	0.0163779		0.0165381	-0.00656605		0.0104876	0.0135264		0.00245953	-0.00980616		-0.00225019	-0.012589
6.41	0.0201998	0.0187087		0.0171137	-0.00643587		0.0104513	0.0129857		0.00295258	-0.0111089		0.000135899	-0.012908
6.51	0.019928	0.0206833		0.0172877	-0.00590467		0.0102301	0.0120144		0.00299835	-0.0123887		0.00268793	-0.0133471
6.61	0.0194311	0.0221424		0.0170588	-0.00502777		0.00971746	0.0106416		0.00257969	-0.013639		0.00514269	-0.0136561
6.71	0.0188255	0.0230207		0.0164542	-0.00390291		0.00885725	0.00891829		0.00170374	-0.0148306		0.00731277	-0.0136662
6.81	0.0182199	0.0233521		0.0155334	-0.00267076		0.00764561	0.00691557		0.000407696	-0.0159044		0.0090909	-0.0132899
6.91	0.0177131	0.023272		0.014389	-0.00151062		0.00613356	0.00472832		-0.0012455	-0.016777		0.010447	-0.012527
7.01	0.0173903	0.0230093		0.013144	-0.000581741		0.00441837	0.00246191		-0.00315762	-0.0173478		0.011425	-0.0114527
7.11	0.0172906	0.0228009		0.0119324	2.71797e-05		0.00261021	0.000204563		-0.00520468	-0.0175614		0.0121007	-0.01016
7.21	0.0174031	0.0227852		0.0108628	0.000289917		0.000810623	-0.00196314		-0.00724316	-0.0174136		0.0125437	-0.00873947
7.31	0.017664	0.0230002		0.0100241	0.000252247		-0.000882626	-0.00396538		-0.00911188	-0.0169449		0.0128202	-0.00728703
7.41	0.0179572	0.0233822		0.00948143	1.90735e-05		-0.00238037	-0.0057354		-0.0106339	-0.0162458		0.0129924	-0.00589752
7.51	0.018126	0.0237799		0.00927114	-0.000307083		-0.00360012	-0.0072093		-0.0116177	-0.0154538		0.0131173	-0.00466633
7.61	0.0180373	0.0240498		0.00938416	-0.000637054		-0.00448608	-0.00833702		-0.0119367	-0.0146976		0.0132446	-0.00367355
7.71	0.0176148	0.0240855		0.00977707	-0.000898361		-0.00502968	-0.00912142		-0.011601	-0.0140128		0.0134001	-0.00296879
7.81	0.016839	0.0238118		0.0103717	-0.00103569		-0.00527382	-0.00961876		-0.010756	-0.0133491		0.0135832	-0.00256729
7.91	0.0157466	0.0231848		0.0110583	-0.0010066		-0.00531197	-0.00994539		-0.00968647	-0.0125589		0.0137696	-0.00245476
8.01	0.0144234	0.0221901		0.0116963	-0.000798702		-0.00528145	-0.0102639		-0.00879383	-0.0114331		0.0139103	-0.0025835
8.11	0.0129666	0.0208297		0.0121522	-0.000435352		-0.00531101	-0.0107174		-0.00841331	-0.00983143		0.0139594	-0.00288677
8.21	0.0114698	0.0191383		0.0123601	2.86102e-05		-0.00547361	-0.0113926		-0.00872183	-0.00773525		0.0139117	-0.00329685
8.31	0.0100284	0.0171843		0.0123219	0.000501633		-0.00578642	-0.0123196		-0.00973272	-0.00524902		0.0138035	-0.00374699
8.41	0.00873566	0.0150704		0.0121093	0.000854492		-0.00620937	-0.0134678		-0.011301	-0.00259876		0.0137153	-0.00417519
8.51	0.00769615	0.0129333		0.0118523	0.000939846		-0.00665665	-0.0147514		-0.0131302	-0.000115395		0.0137644	-0.00451756
8.61	0.00699329	0.0109096		0.011673	0.000635624		-0.00703716	-0.0160584		-0.0148945	0.00190878		0.0140443	-0.00469685
8.71	0.00662756	0.00908899		0.0116563	-0.000145912		-0.00727081	-0.0172944		-0.0163312	0.00330544		0.0145769	-0.00466204
8.81	0.0065136	0.00751448		0.0118484	-0.00146341		-0.00728607	-0.0183802		-0.0172486	0.00402355		0.0153127	-0.00439978
8.91	0.00648355	0.00617552		0.0122581	-0.00334263		-0.00702143	-0.0192561		-0.0175228	0.00413179		0.0161314	-0.00392914
9.01	0.00629663	0.00501108		0.0128498	-0.00574827		-0.00642586	-0.0198698		-0.0171018	0.00381041		0.0168571	-0.0033083
9.11	0.00576115	0.00392294		0.0135407	-0.00856638		-0.00548601	-0.0201545		-0.0160198	0.00325584		0.0173535	-0.00261688
9.21	0.00479698	0.0028367		0.014225	-0.0115952		-0.00423431	-0.0200529		-0.0144005	0.00259876		0.0175514	-0.00191736
9.31	0.00344086	0.00170612		0.0147696	-0.0145526		-0.00275278	-0.0195189		-0.0124612	0.00190496		0.0174432	-0.00125265
9.41	0.00184345	0.000514984		0.0150156	-0.0170817		-0.00116873	-0.0185146		-0.0105095	0.00117397		0.0170903	-0.000649929
9.51	0.000256538	-0.000742912		0.0147901	-0.0188856		0.000346661	-0.0170178		-0.00893974	0.000349522		0.0166159	-0.000121593
9.61	-0.00110102	-0.00208235		0.0139885	-0.0198312		0.0016427	-0.015059		-0.00808287	-0.000620365		0.0161386	0.00030756
9.71	-0.00209904	-0.00348568		0.0126209	-0.0199447		0.00263166	-0.0127068		-0.00808048	-0.00175476		0.0157323	0.000614643
9.81	-0.00270605	-0.00489092		0.0108132	-0.0194163		0.00329256	-0.0100665		-0.00887966	-0.00303411		0.0154252	0.000784397
9.91	-0.00298262	-0.00619268		0.00880575	-0.0185843		0.00367117	-0.00727892		-0.010232	-0.00440598		0.0151978	0.000809193
10.01	-0.00307941	-0.00725555		0.00694323	-0.0177751		0.00387335	-0.00452042		-0.0117216	-0.00576591		0.0149932	0.000686169
10.11	-0.00315189	-0.00798035		0.00553799	-0.017199		0.00401735	-0.00196552		-0.0129762	-0.00699949		0.0147634	0.000398636
10.21	-0.00329685	-0.00831985		0.00474739	-0.0169549		0.00419283	0.000279903		-0.0137506	-0.00806236		0.0144796	-6.62804e-05
10.31	-0.00355768	-0.00827932		0.00457478	-0.0170236		0.00446033	0.00218105		-0.0139298	-0.00898933		0.0141339	-0.000711918
10.41	-0.00392151	-0.00791788		0.00486565	-0.0172777		0.00485134	0.0037756		-0.013526	-0.00989151		0.0137367	-0.00153446
10.51	-0.00432682	-0.00734043		0.00532579	-0.0175481		0.00537539	0.00516939		-0.0126796	-0.0109367		0.0133166	-0.00252342
10.61	-0.00471497	-0.00664568		0.00567627	-0.0176806		0.00601959	0.00647736		-0.0115857	-0.0122461		0.0128856	-0.00367451
10.71	-0.00504398	-0.00590181		0.00576591	-0.0175409		0.00674677	0.00778627		-0.0104065	-0.0138679		0.0124011	-0.00498295
10.81	-0.00529051	-0.00514793		0.0055685	-0.0170121		0.00749493	0.00915146		-0.00927067	-0.0157733		0.0117707	-0.00643873
10.91	-0.00544834	-0.00439119		0.00518417	-0.0160003		0.00817299	0.0105991		-0.00826931	-0.0178542		0.0108461	-0.00803137
11.01	-0.00553226	-0.00361013		0.00482559	-0.0144734		0.00866842	0.0121212		-0.00746679	-0.0199308		0.00943184	-0.00975037
11.11	-0.00558376	-0.00277376		0.00469208	-0.0124736		0.00888777	0.0136552		-0.00691748	-0.0218134		0.00737953	-0.0115995
11.21	-0.0056448	-0.00186968		0.00489712	-0.0101199		0.00877476	0.0151052		-0.00667667	-0.0233512		0.00469732	-0.0135798
11.31	-0.0057559	-0.000909328		0.00547361	-0.00760746		0.00831079	0.016336		-0.00679827	-0.0244403		0.00155306	-0.0156755
11.41	-0.00595951	7.58171e-05		0.00637007	-0.00519896		0.00751591	0.0171752		-0.00733376	-0.0250173		-0.00173044	-0.017859
11.51	-0.0062952	0.00104046		0.00746536	-0.00314283		0.00644732	0.0174184		-0.0083313	-0.0250621		-0.00469828	-0.020083
11.61	-0.00678253	0.00195074		0.00864887	-0.00160599		0.00519133	0.0169125		-0.00979662	-0.0245938		-0.00698233	-0.022264
11.71	-0.00740719	0.00277519		0.00984955	-0.000678539		0.00385094	0.0156155		-0.0116444	-0.0237007		-0.0084033	-0.0243263
11.81	-0.00812292	0.00348234		0.0110331	-0.000368595		0.00254488	0.013598		-0.0136938	-0.022543		-0.00897121	-0.0262194
11.91	-0.00884914	0.00403881		0.0122046	-0.000605106		0.00140524	0.0110483		-0.0156713	-0.021349		-0.00888395	-0.0279093
12.01	-0.00947094	0.00442457		0.0133953	-0.00126219		0.000571251	0.0082593		-0.0172181	-0.0204067		-0.00851727	-0.0293784
12.11	-0.00988436	0.00465965		0.0146117	-0.00219297		0.000112057	0.00553989		-0.0180511	-0.0199261		-0.00825691	-0.0305886
12.21	-0.0100417	0.00477266		0.0158396	-0.00323534		1.43e-06	0.00309277		-0.0180807	-0.0199718		-0.00836086	-0.0315099
12.31	-0.00994492	0.00480032		0.0170431	-0.00420856		0.000118732	0.00101852		-0.0174193	-0.0204616		-0.00896025	-0.0321298
12.41	-0.00965214	0.00478411		0.0181646	-0.00492144		0.000248909	-0.000693321		-0.016377	-0.0211658		-0.0100579	-0.0324478
12.51	-0.00926685	0.00477028		0.0191336	-0.00524235		9.06e-05	-0.00214529		-0.0154419	-0.02174		-0.0115342	-0.0324793
12.61	-0.00888014	0.00478029		0.0199051	-0.00514221		-0.000608444	-0.0034523		-0.0150418	-0.0219016		-0.0132227	-0.032249
12.71	-0.00855637	0.00480509		0.0204635	-0.00470448		-0.00194979	-0.00471449		-0.015399	-0.0214982		-0.0149398	-0.0317898
12.81	-0.00833273	0.00480556		0.0208278	-0.00411606		-0.00388432	-0.00601482		-0.0165219	-0.0205035		-0.0164909	-0.0311384
12.91	-0.00821877	0.00471401		0.0210509	-0.00366259		-0.00620842	-0.00741863		-0.0182133	-0.0190258		-0.0176649	-0.0303335
13.01	-0.00819349	0.00443602		0.0212197	-0.00358725		-0.00857449	-0.00897264		-0.0200925	-0.0172915		-0.0182447	-0.0294185
13.11	-0.00821257	0.00389194		0.0214229	-0.00400829		-0.0106297	-0.0106883		-0.0218024	-0.015553		-0.0180712	-0.0284348
13.21	-0.00824547	0.0030551		0.0217032	-0.00491238		-0.012136	-0.0125365		-0.0231004	-0.0140109		-0.0171094	-0.02741
13.31	-0.00827932	0.00195789		0.0220499	-0.0061574		-0.0129728	-0.0144434		-0.0238514	-0.0128088		-0.0154486	-0.0263605
13.41	-0.00831509	0.000682831		0.0224032	-0.00748539		-0.0131397	-0.0162888		-0.0240312	-0.0120373		-0.0133018	-0.0252857
13.51	-0.00837231	-0.000631809		0.0226564	-0.00863934		-0.0127482	-0.0179172		-0.0237212	-0.0117331		-0.010993	-0.024179
13.61	-0.00846815	-0.00185204		0.0227146	-0.00943851		-0.0119567	-0.0191889		-0.0230374	-0.0118957		-0.00882626	-0.023057
13.71	-0.00860977	-0.00289059		0.022532	-0.00978041		-0.0109138	-0.0200357		-0.0221009	-0.0124836		-0.00701761	-0.0219436
13.81	-0.00878429	-0.00371122		0.0221171	-0.00964022		-0.00976038	-0.0204554		-0.0210409	-0.0134087		-0.00569534	-0.0208573
13.91	-0.00896883	-0.00433064		0.0215278	-0.00906944		-0.00862598	-0.0205164		-0.0199914	-0.0145435		-0.00489855	-0.019814
14.01	-0.00912189	-0.00481033		0.0208688	-0.00817823		-0.00762558	-0.0203519		-0.0190897	-0.0157199		-0.00457573	-0.0188332
14.11	-0.00920725	-0.00521755		0.0202341	-0.0071125		-0.00683498	-0.0201039		-0.0184278	-0.0168004		-0.00462341	-0.0179667
14.21	-0.00922489	-0.0055995		0.0196743	-0.00604248		-0.00628948	-0.0198822		-0.0180326	-0.017705		-0.00494623	-0.0172601
14.31	-0.0092144	-0.00598574		0.0191941	-0.00517464		-0.00598526	-0.0197644		-0.0178652	-0.0184121		-0.00546074	-0.0167418
14.41	-0.00925541	-0.00638723		0.0187564	-0.00473738		-0.00588131	-0.0197968		-0.0178218	-0.0189586		-0.00609493	-0.0164261
14.51	-0.00945425	-0.00680351		0.0182872	-0.0049057		-0.00589132	-0.0199986		-0.0177369	-0.0194387		-0.00678682	-0.0163155
14.61	-0.00987625	-0.00723696		0.017724	-0.00573158		-0.00591278	-0.0203729		-0.0174661	-0.0199618		-0.00748253	-0.0164304
14.71	-0.0105171	-0.00769138		0.0170231	-0.00713301		-0.00586796	-0.0208807		-0.0169554	-0.0205994		-0.00814104	-0.0167599
14.81	-0.0113053	-0.00817537		0.0161557	-0.00890303		-0.00570631	-0.0214453		-0.016242	-0.0213828		-0.00873375	-0.0172524
14.91	-0.0121021	-0.00870085		0.0151072	-0.0107245		-0.00540209	-0.0219445		-0.0154533	-0.0223002		-0.00924635	-0.0178208
15.01	-0.0127153	-0.00927782		0.0138798	-0.0123277		-0.00496101	-0.0222349		-0.0147839	-0.0233006		-0.00967932	-0.0183392
15.11	-0.0129786	-0.0098958		0.0125027	-0.0135598		-0.00441074	-0.0222125		-0.0143743	-0.0243158		-0.0100541	-0.0186925
15.21	-0.0127902	-0.010509		0.0110183	-0.0143871		-0.00378752	-0.0218306		-0.0142899	-0.0252876		-0.0104098	-0.0188446
15.31	-0.0121112	-0.0110412		0.00948191	-0.0148935		-0.00313187	-0.0211015		-0.0145235	-0.0261745		-0.0107985	-0.0188422
15.41	-0.0109682	-0.0113773		0.00796175	-0.0152674		-0.00249052	-0.0200996		-0.0149984	-0.0269446		-0.0112867	-0.0188165
15.51	-0.00944567	-0.011384		0.00653601	-0.0156798		-0.0019207	-0.0189505		-0.0155616	-0.0275793		-0.0119557	-0.0189748
15.61	-0.0076561	-0.0109749		0.00527287	-0.016223		-0.00149632	-0.0177922		-0.0160527	-0.0280614		-0.0128622	-0.0194936
15.71	-0.0057435	-0.0101562		0.00421381	-0.0169139		-0.00128746	-0.0167408		-0.0163884	-0.028378		-0.0139956	-0.020422
15.81	-0.00388002	-0.00902653		0.00337029	-0.0176945		-0.0013566	-0.0158949		-0.0165606	-0.0285277		-0.015276	-0.0216804
15.91	-0.00226402	-0.00777626		0.0027256	-0.0184283		-0.0017581	-0.0153313		-0.0166402	-0.0285144		-0.0165577	-0.0230632
16.01	-0.001122	-0.00668097		0.00224352	-0.0189643		-0.00253487	-0.0151033		-0.0167661	-0.0283527		-0.0176334	-0.0242376
16.11	-0.00061512	-0.00599289		0.0019021	-0.0192361		-0.00368595	-0.0152235		-0.0170383	-0.0280623		-0.0183272	-0.0248699
16.21	-0.000753403	-0.00585461		0.00167656	-0.019269		-0.00514698	-0.0156474		-0.017467	-0.0276618		-0.0185442	-0.0248013
16.31	-0.00139666	-0.00629902		0.00154209	-0.019176		-0.00679159	-0.0162816		-0.0179667	-0.0271664		-0.0182714	-0.0240612
16.41	-0.00224733	-0.00724506		0.00146961	-0.0190811		-0.00842857	-0.0169778		-0.0183616	-0.0265875		-0.0175743	-0.0228705
16.51	-0.00291681	-0.00850105		0.00142336	-0.0190239		-0.00982332	-0.0175419		-0.0184064	-0.0259371		-0.0165935	-0.0216188
16.61	-0.00312185	-0.00983953		0.00137377	-0.019001		-0.0108061	-0.0178099		-0.0179152	-0.0252333		-0.0154748	-0.0206604
16.71	-0.00271034	-0.011066		0.00131369	-0.0189767		-0.0113168	-0.0177035		-0.016818	-0.0245104		-0.0143285	-0.0202022
16.81	-0.00165367	-0.0120168		0.00125933	-0.0188775		-0.011405	-0.01723		-0.0151653	-0.0238199		-0.013227	-0.0203094
16.91	-5.00679e-05	-0.0125623		0.00125217	-0.0185776		-0.0112343	-0.0164914		-0.013124	-0.0232277		-0.0122042	-0.0208979
17.01	0.00187874	-0.0126371		0.00132847	-0.0179005		-0.0110683	-0.0156498		-0.0109773	-0.0227885		-0.0112505	-0.0217352
17.11	0.00382662	-0.0122609		0.00147152	-0.0167713		-0.0111737	-0.0148549		-0.00904942	-0.022522		-0.0103316	-0.0224996
17.21	0.0055232	-0.0115137		0.00165701	-0.0152431		-0.011714	-0.0142236		-0.0075326	-0.022428		-0.00942278	-0.022933
17.31	0.00675964	-0.0105343		0.00185776	-0.0134945		-0.0127249	-0.0138388		-0.00643969	-0.0224838		-0.00852394	-0.0229263
17.41	0.00738811	-0.00952244		0.00204468	-0.0118179		-0.0141125	-0.0137482		-0.00560093	-0.0226464		-0.00765896	-0.0225224
17.51	0.00732327	-0.00871992		0.00218773	-0.0104985		-0.0156608	-0.0139656		-0.00468826	-0.0228553		-0.00686979	-0.0219088
17.61	0.00655508	-0.00831079		0.0022521	-0.00971842		-0.0171323	-0.0144687		-0.00342751	-0.0230556		-0.0061841	-0.0213084
17.71	0.00515127	-0.00838804		0.00222397	-0.00954962		-0.0183668	-0.0151982		-0.00170422	-0.0232291		-0.00561333	-0.0208774
17.81	0.00325441	-0.008955		0.00211954	-0.00995255		-0.0192785	-0.0160513		0.000432014	-0.0233927		-0.00515842	-0.0207038
17.91	0.00108099	-0.00992441		0.00198364	-0.0107956		-0.0198603	-0.0168891		0.00276709	-0.023603		-0.00480366	-0.0208044
18.01	-0.00108385	-0.0111423		0.00188351	-0.0119534		-0.0201735	-0.0175381		0.00494432	-0.0239487		-0.00452566	-0.0211315
18.11	-0.00298548	-0.0124497		0.001863	-0.0133138		-0.0202894	-0.0178442		0.00663757	-0.0245013		-0.00431633	-0.0216179
18.21	-0.00445986	-0.0137072		0.00195026	-0.0147829		-0.0202708	-0.0177159		0.00765419	-0.025269		-0.0042038	-0.0222087
18.31	-0.00543737	-0.0147858		0.00215244	-0.0162783		-0.0201721	-0.017117		0.00793076	-0.0261946		-0.004251	-0.0228624
18.41	-0.00594234	-0.0155725		0.00245953	-0.0178118		-0.0200372	-0.0160723		0.00753593	-0.0271549		-0.00455666	-0.0235472
18.51	-0.006042	-0.0159745		0.00284195	-0.0194864		-0.0198989	-0.0146627		0.00667715	-0.027966		-0.00525856	-0.0242558
18.61	-0.0057683	-0.0159469		0.00326204	-0.0213418		-0.0197759	-0.0130081		0.00558567	-0.0284672		-0.0064702	-0.0250144
18.71	-0.00521088	-0.0155039		0.00369358	-0.0233374		-0.0196962	-0.0112467		0.00440264	-0.0285897		-0.00823116	-0.0258293
18.81	-0.00452948	-0.0147214		0.00412321	-0.0253558		-0.0196977	-0.00953245		0.00317764	-0.0283566		-0.0105076	-0.0266819
18.91	-0.00395584	-0.0137372		0.00454855	-0.0272889		-0.0198255	-0.00803471		0.00186491	-0.0278893		-0.0131898	-0.0275321
19.01	-0.00374365	-0.0127153		0.00499964	-0.0291629		-0.0201268	-0.00694227		0.000360489	-0.0274162		-0.016109	-0.0283337
19.11	-0.00402355	-0.0117979		0.00552464	-0.0309982		-0.0206079	-0.00638819		-0.00134945	-0.0271506		-0.0190945	-0.0291095
19.21	-0.00484562	-0.0111036		0.00615025	-0.0327864		-0.0212445	-0.00639868		-0.00322723	-0.0271621		-0.0219984	-0.0298963
19.31	-0.00620794	-0.0107317		0.00688219	-0.034492		-0.0220046	-0.00688791		-0.00523043	-0.0273781		-0.0246835	-0.0306659
19.41	-0.00805092	-0.0107603		0.0077033	-0.0360661		-0.0228496	-0.0076623		-0.00731564	-0.0275865		-0.0270238	-0.0313234
19.51	-0.0102582	-0.0112162		0.00858927	-0.0375185		-0.0237293	-0.00843716		-0.00942707	-0.0274806		-0.0289054	-0.0317192
19.61	-0.0126333	-0.0120616		0.00952864	-0.038857		-0.0245714	-0.00896597		-0.0114336	-0.0268397		-0.0302668	-0.0317869
19.71	-0.0149407	-0.0132074		0.0104985	-0.0400662		-0.0253067	-0.00911283		-0.0132108	-0.0255771		-0.0311236	-0.0315542
19.81	-0.0169277	-0.0145097		0.011457	-0.0411134		-0.0259066	-0.00886106		-0.0146923	-0.0237374		-0.0315566	-0.0310612
19.91	-0.0183229	-0.0157709		0.0123434	-0.0419459		-0.0263791	-0.0083065		-0.0158691	-0.0214939		-0.0317154	-0.0303631
20.01	-0.0188513	-0.016737		0.0130706	-0.0424976		-0.0267658	-0.00765133		-0.0167866	-0.0191498		-0.0318074	-0.0295258
20.11	-0.018364	-0.0172024		0.0135641	-0.0427008		-0.0270991	-0.00710392		-0.0175114	-0.0170188		-0.0320115	-0.028614
20.21	-0.0169044	-0.0170765		0.0137839	-0.0424867		-0.0273833	-0.00679541		-0.0180993	-0.0153193		-0.0324087	-0.0276766
20.31	-0.0147009	-0.0163889		0.0137291	-0.0417881		-0.0275936	-0.00678682		-0.0185914	-0.0141687		-0.0329857	-0.0267429
20.41	-0.0121741	-0.0152864		0.0134358	-0.0405283		-0.0276747	-0.00706434		-0.0190144	-0.0135818		-0.0336308	-0.0258245
20.51	-0.00992203	-0.0140038		0.0129743	-0.0386496		-0.027555	-0.00755262		-0.0193896	-0.0134797		-0.0341382	-0.0249143
20.61	-0.00850582	-0.0127487		0.0123997	-0.0361991		-0.0272098	-0.00816345		-0.0197301	-0.0137434		-0.0342932	-0.0239978
20.71	-0.00822258	-0.0116663		0.0117373	-0.0333395		-0.0266676	-0.00880384		-0.0199986	-0.0142446		-0.0339537	-0.0230703
20.81	-0.00909472	-0.0108442		0.0109801	-0.0303512		-0.0260081	-0.00937796		-0.0201077	-0.0148492		-0.0330491	-0.0221357
20.91	-0.0108662	-0.010303		0.0100913	-0.0275426		-0.0253658	-0.00978422		-0.0199132	-0.0154133		-0.0315847	-0.0212073
21.01	-0.0130625	-0.010016		0.00900888	-0.0250974		-0.0249295	-0.00992393		-0.019248	-0.0157957		-0.0296278	-0.0202951
21.11	-0.0152435	-0.00991726		0.00770092	-0.0231013		-0.0248799	-0.00973558		-0.0180135	-0.0159087		-0.0272918	-0.0193853
21.21	-0.017066	-0.00991583		0.00619745	-0.0215459		-0.0252595	-0.00920391		-0.0161929	-0.0157514		-0.0247235	-0.0184803
21.31	-0.0182805	-0.0098877		0.0045867	-0.020328		-0.0259676	-0.00835896		-0.0138497	-0.0154018		-0.0221047	-0.0176039
21.41	-0.0187297	-0.00967646		0.00301743	-0.0192475		-0.0267582	-0.00727654		-0.011127	-0.0150228		-0.0196533	-0.0167956
21.51	-0.0183506	-0.00913668		0.00167465	-0.0180502		-0.0272942	-0.00606394		-0.00824833	-0.0148144		-0.0176172	-0.016109
21.61	-0.0172062	-0.00819063		0.000701427	-0.0165715		-0.0273504	-0.0048213		-0.00550747	-0.0149217		-0.0161996	-0.0155325
21.71	-0.0154395	-0.00682783		0.000176907	-0.0147629		-0.0268307	-0.00362492		-0.00314617	-0.0154099		-0.0155044	-0.0150375
21.81	-0.0132585	-0.0051055		0.000119209	-0.0126848		-0.025733	-0.00252914		-0.00130653	-0.0162692		-0.0155435	-0.0146523
21.91	-0.010932	-0.0031476		0.000482559	-0.0105028		-0.0241551	-0.00156498		-2.86102e-05	-0.0174122		-0.0162344	-0.0144672
22.01	-0.00878096	-0.00113535		0.00117922	-0.00838566		-0.0222988	-0.00074625		0.00073576	-0.0186625		-0.0174146	-0.014626
22.11	-0.0070796	0.000774384		0.00212145	-0.00643682		-0.0204153	-8.39233e-05		0.00105906	-0.0198021		-0.0189075	-0.0152454
22.21	-0.00601053	0.00246716		0.00322866	-0.00468588		-0.0186944	0.000395298		0.00104237	-0.0206742		-0.0205655	-0.016366
22.31	-0.00567245	0.00387192		0.00442076	-0.00308943		-0.0172558	0.00065279		0.000815868	-0.0211897		-0.0222669	-0.0179524
22.41	-0.00607586	0.00495958		0.00561905	-0.00153255		-0.01615	0.000639915		0.000539303	-0.0213289		-0.023921	-0.0198951
22.51	-0.0071373	0.00572491		0.00674772	9.82285e-05		-0.0153613	0.000305176		0.000402451	-0.0211291		-0.0254669	-0.0220084
22.61	-0.00869656	0.00616264		0.00774193	0.00183964		-0.0148277	-0.000360966		0.00056982	-0.0206404		-0.026895	-0.0241032
22.71	-0.0105543	0.00627804		0.00858927	0.00364971		-0.0144677	-0.00133991		0.00112438	-0.0199127		-0.0282264	-0.0260406
22.81	-0.0124707	0.00609159		0.00933075	0.00541496		-0.0141768	-0.0025878		0.002069	-0.0189967		-0.0295172	-0.0277343
22.91	-0.0141668	0.00563431		0.0100636	0.00694466		-0.0138288	-0.00403261		0.00332022	-0.0179415		-0.0308571	-0.0291505
23.01	-0.015326	0.00495243		0.0109358	0.00807333		-0.0132704	-0.00556517		0.0047245	-0.0167942		-0.0323687	-0.0303097
23.11	-0.0156732	0.00409603		0.0120702	0.00874615		-0.0123453	-0.00707531		0.00613403	-0.0155935		-0.0341554	-0.0312686
23.21	-0.0151005	0.00311232		0.0135179	0.00902367		-0.0109911	-0.00851965		0.00743437	-0.0143909		-0.036252	-0.0320969
23.31	-0.0136709	0.00204611		0.0152607	0.00908232		-0.00924444	-0.0099287		0.00854206	-0.0132523		-0.03862	-0.0328755
23.41	-0.0116234	0.000938416		0.0172043	0.00919008		-0.00724173	-0.0114021		0.00941038	-0.0122538		-0.0411501	-0.0337
23.51	-0.00935888	-0.000166416		0.0191841	0.00955153		-0.00516844	-0.0131092		0.0100169	-0.0114818		-0.0436654	-0.0346756
23.61	-0.00727129	-0.00123501		0.021019	0.0102458		-0.00313187	-0.0151763		0.0103688	-0.0109935		-0.0459828	-0.0358777
23.71	-0.00564718	-0.00226355		0.0225496	0.0112319		-0.00122643	-0.0176167		0.0104961	-0.010819		-0.0479722	-0.0373082
23.81	-0.0046587	-0.0032773		0.0236378	0.012341		0.000455379	-0.0203271		0.0104604	-0.0109591		-0.0495567	-0.0388975
23.91	-0.00436306	-0.00433064		0.0241699	0.0132933		0.00182772	-0.0230885		0.0103545	-0.0113907		-0.0507121	-0.0404963
24.01	-0.00470781	-0.00550604		0.0240569	0.0138097		0.00285053	-0.0255752		0.0102973	-0.0120554		-0.0514636	-0.041893
24.11	-0.00556517	-0.00687218		0.0232587	0.0137234		0.00359058	-0.0275116		0.0104194	-0.0128708		-0.0518513	-0.0428929
24.21	-0.00676966	-0.0084486		0.0218105	0.012979		0.00411272	-0.0287566		0.0108209	-0.0137577		-0.0519056	-0.0433726
24.31	-0.00811529	-0.0102024		0.0198259	0.011632		0.00447512	-0.0293069		0.0115752	-0.0146394		-0.0516467	-0.043282
24.41	-0.00935602	-0.0120511		0.0174961	0.00982761		0.00472784	-0.0293007		0.0127234	-0.0154438		-0.0510826	-0.0426393
24.51	-0.0102239	-0.0138741		0.0150833	0.00769901		0.0049262	-0.0289946		0.014276	-0.0161037		-0.0502129	-0.041533
24.61	-0.0105124	-0.0155687		0.0128422	0.00535011		0.00515127	-0.0286207		0.016181	-0.0165825		-0.0490537	-0.0400743
24.71	-0.0101342	-0.0170579		0.0109239	0.00286055		0.00546646	-0.0283055		0.0182981	-0.0169139		-0.0476608	-0.0383854
24.81	-0.00911665	-0.0182872		0.009377	0.000281334		0.00591135	-0.02807		0.020402	-0.0172076		-0.0461249	-0.0366039
24.91	-0.00760651	-0.0192266		0.00814104	-0.00235891		0.00650501	-0.0278311		0.0221767	-0.0176463		-0.044579	-0.0348792
25.01	-0.00586224	-0.0198665		0.00706387	-0.00502539		0.00723934	-0.0274196		0.023221	-0.0184665		-0.0431852	-0.0333657
25.11	-0.00417471	-0.0202289		0.00600576	-0.00765371		0.00807428	-0.0267057		0.023191	-0.0198269		-0.0420699	-0.0321813
25.21	-0.00278664	-0.0203705		0.00486898	-0.0101504		0.00893497	-0.0256405		0.0219574	-0.0217605		-0.0412912	-0.0313792
25.31	-0.00189114	-0.0203919		0.00359201	-0.0123911		0.00970888	-0.0242543		0.0196085	-0.0241771		-0.0408397	-0.0309491
25.41	-0.00163031	-0.0204329		0.00215483	-0.0142293		0.0102458	-0.0226607		0.0164523	-0.0268607		-0.0406384	-0.0308156
25.51	-0.00208521	-0.0206656		0.000575542	-0.0155525		0.0103593	-0.0210428		0.0129647	-0.0294886		-0.0405512	-0.0308399
25.61	-0.00325632	-0.0212212		-0.00110531	-0.0163302		0.009902	-0.0195951		0.00957203	-0.0317726		-0.0404525	-0.0308666
25.71	-0.00507879	-0.0221376		-0.00283909	-0.0166163		0.00887775	-0.0184569		0.00660038	-0.0335393		-0.0402598	-0.0307617
25.81	-0.00742102	-0.0233645		-0.00456715	-0.0165458		0.00744963	-0.0177107		0.00427103	-0.0347295		-0.0399313	-0.0304174
25.91	-0.0100884	-0.0247607		-0.00622511	-0.0163174		0.00593805	-0.0173831		0.00269794	-0.0353975		-0.0394716	-0.0297542
26.01	-0.0128255	-0.0261474		-0.00774527	-0.0160651		0.00477314	-0.0174437		0.00189495	-0.0357137		-0.0389261	-0.0287194
26.11	-0.0153894	-0.0273919		-0.00907707	-0.0158424		0.00426483	-0.0178185		0.00178385	-0.0358863		-0.0383601	-0.0273204
26.21	-0.0176091	-0.0284066		-0.0101924	-0.0156169		0.00455761	-0.0184345		0.00220299	-0.0360699		-0.0378342	-0.0256338
26.31	-0.0193834	-0.0291524		-0.0110788	-0.0152698		0.0056262	-0.0192204		0.0029068	-0.0363679		-0.0373945	-0.0238004
26.41	-0.0206819	-0.0296321		-0.0117416	-0.0146003		0.00727367	-0.0201063		0.0035696	-0.0368304		-0.0370831	-0.0220327
26.51	-0.0215425	-0.0298882		-0.0121989	-0.0133944		0.00914383	-0.0210323		0.00379038	-0.0374789		-0.0369291	-0.0206003
26.61	-0.0220551	-0.0299778		-0.0124745	-0.0115204		0.0108752	-0.0219641		0.00325203	-0.0383453		-0.0369458	-0.0197244
26.71	-0.0223379	-0.0299754		-0.0125918	-0.0089345		0.0122495	-0.0228815		0.00184679	-0.0394125		-0.0371366	-0.0195026
26.81	-0.0225401	-0.0299773		-0.0125742	-0.00567913		0.0131965	-0.0237699		-0.000331402	-0.0406122		-0.0374975	-0.0199056
26.91	-0.0228381	-0.0300989		-0.0124474	-0.00187588		0.013793	-0.0246248		-0.00297308	-0.0418234		-0.038013	-0.0207753
27.01	-0.0234289	-0.0304618		-0.0122385	0.00230932		0.0142546	-0.025455		-0.00557184	-0.0428953		-0.0386586	-0.0218363
27.11	-0.0244374	-0.0311246		-0.011981	0.00667238		0.014791	-0.0262666		-0.00762844	-0.0437326		-0.0394034	-0.0228014
27.21	-0.0258861	-0.0320578		-0.0117154	0.0109744		0.0155168	-0.02705		-0.00884914	-0.0442882		-0.0402112	-0.02349
27.31	-0.0276875	-0.0331378		-0.0114899	0.0149388		0.0164518	-0.0277753		-0.00914955	-0.0445609		-0.0410366	-0.0238309
27.41	-0.0296512	-0.034153		-0.0113573	0.0182748		0.0175166	-0.0283909		-0.00865841	-0.0445991		-0.0418267	-0.0238686
27.51	-0.0314927	-0.0348115		-0.0113778	0.0207744		0.0185475	-0.0288301		-0.00765324	-0.0445013		-0.042522	-0.0237479
27.61	-0.0329509	-0.0348506		-0.0115809	0.0223618		0.0193758	-0.0290256		-0.00638151	-0.0443978		-0.0430775	-0.0236211
27.71	-0.033833	-0.0341377		-0.0119491	0.0230875		0.0198784	-0.0289469		-0.00505781	-0.0443678		-0.043488	-0.0235882
27.81	-0.034018	-0.0326724		-0.0124221	0.0231323		0.0199814	-0.0286007		-0.00386667	-0.0444398		-0.0437951	-0.0236945
27.91	-0.0334592	-0.030592		-0.0128951	0.0227933		0.0196581	-0.028028		-0.0029645	-0.04459		-0.0440774	-0.023931
28.01	-0.0321898	-0.0281124		-0.0132217	0.022336		0.01893	-0.0273075		-0.0024395	-0.0447516		-0.0444479	-0.0242405
28.11	-0.030324	-0.025444		-0.0132847	0.0219073		0.0178542	-0.0265284		-0.00231171	-0.0448689		-0.0449796	-0.024579
28.21	-0.0280046	-0.022779		-0.0130324	0.0215263		0.016489	-0.0257592		-0.00260496	-0.0449195		-0.0456944	-0.0249519
28.31	-0.0254073	-0.0202913		-0.0124903	0.0210867		0.0148902	-0.0250497		-0.0033536	-0.0449138		-0.0465684	-0.025414
28.41	-0.0227389	-0.0181408		-0.011755	0.0203671		0.013114	-0.0244231		-0.00459862	-0.0448966		-0.0475259	-0.0260673
28.51	-0.0202336	-0.0164199		-0.0109763	0.0191445		0.0112176	-0.0238805		-0.0063796	-0.0449276		-0.0484462	-0.0270629
28.61	-0.0180969	-0.015142		-0.0102563	0.0173001		0.00924635	-0.0234032		-0.00866604	-0.0450349		-0.0492086	-0.0285172
28.71	-0.016448	-0.0142789		-0.00964546	0.0148215		0.00721741	-0.0229778		-0.0113578	-0.0452147		-0.0497284	-0.0304446
28.81	-0.015327	-0.0137563		-0.00914907	0.0118012		0.00511789	-0.0225973		-0.014276	-0.0454268		-0.0499601	-0.0327554
28.91	-0.0146904	-0.0134592		-0.00872183	0.00842905		0.00290585	-0.0222588		-0.0171766	-0.0455995		-0.0498953	-0.0352554
29.01	-0.0144143	-0.0132384		-0.00828743	0.00489473		0.0005126	-0.0219588		-0.0197501	-0.0456243		-0.0495653	-0.0376701
29.11	-0.0143566	-0.0129623		-0.00779915	0.00133944		-0.00210762	-0.0216975		-0.0217576	-0.0454135		-0.0490241	-0.0397997
29.21	-0.0143833	-0.0125327		-0.00724649	-0.0021534		-0.00494051	-0.0215073		-0.0231252	-0.044971		-0.0483327	-0.0415378
29.31	-0.01437	-0.0118837		-0.00664711	-0.00555086		-0.00791168	-0.0214629		-0.0239477	-0.0443916		-0.0475626	-0.0428634
29.41	-0.0142031	-0.0109835		-0.00605202	-0.00886917		-0.0108838	-0.021677		-0.0244932	-0.0438623		-0.0467916	-0.0438409
29.51	-0.0137901	-0.00984716		-0.00553703	-0.012104		-0.0136681	-0.0222983		-0.0251837	-0.0436387		-0.0461049	-0.0446234
29.61	-0.0131068	-0.00858259		-0.00517035	-0.0152235		-0.016089	-0.023438		-0.0264091	-0.0439014		-0.0455604	-0.0454025
29.71	-0.012218	-0.00735426		-0.00496149	-0.0181632		-0.0180316	-0.0251112		-0.0283842	-0.0447025		-0.0451727	-0.0463228
29.81	-0.0112739	-0.00638103		-0.00485945	-0.0208268		-0.0194478	-0.0272365		-0.0311494	-0.0459671		-0.0449076	-0.0474696
29.91	-0.0105085	-0.00592995		-0.00475121	-0.0231042		-0.0203519	-0.029634		-0.0345621	-0.0474925		-0.0446887	-0.0488687
30.01	-0.0102215	-0.0062747		-0.00447273	-0.0249376		-0.0208249	-0.0320249		-0.0383534	-0.0489616		-0.0443974	-0.0504909
30.11	-0.0106373	-0.00757408		-0.00387955	-0.0263433		-0.0209889	-0.034112		-0.0422735	-0.0500956		-0.0439487	-0.052259
30.21	-0.0118475	-0.00980616		-0.00290823	-0.0274038		-0.0209608	-0.0356822		-0.0461307	-0.0507755		-0.0433159	-0.0540595
30.31	-0.0138106	-0.012763		-0.00156832	-0.028276		-0.0208535	-0.0366135		-0.0497909	-0.0510473		-0.0425324	-0.0557442
30.41	-0.0163522	-0.0160518		5.00679e-05	-0.0291767		-0.0207734	-0.0368757		-0.0531812	-0.0511184		-0.0416918	-0.0571299
30.51	-0.0191722	-0.0191541		0.00177288	-0.0302925		-0.0208254	-0.0365286		-0.0562849	-0.0513411		-0.0409431	-0.0580001
30.61	-0.0219717	-0.0216436		0.00339365	-0.0317078		-0.0210977	-0.0356817		-0.0591555	-0.0520229		-0.0404329	-0.0581903
30.71	-0.0245504	-0.0232887		0.00476217	-0.0334067		-0.0216327	-0.0344591		-0.0618882	-0.0533156		-0.0402584	-0.0576625
30.81	-0.0268021	-0.0240602		0.00579071	-0.0352702		-0.0224261	-0.0330057		-0.0646315	-0.055213		-0.0404649	-0.0565014
30.91	-0.0287156	-0.0241303		0.00645018	-0.0370865		-0.023428	-0.0314813		-0.0675755	-0.0575533		-0.0410457	-0.0549245
31.01	-0.0303721	-0.0238605		0.00676584	-0.0386515		-0.0245447	-0.030066		-0.07095	-0.0600433		-0.0419431	-0.0532532
31.11	-0.0318756	-0.0236492		0.00677586	-0.0398307		-0.0256906	-0.0289159		-0.0749345	-0.0624313		-0.0430641	-0.0517578
31.21	-0.0333242	-0.0237837		0.00654268	-0.0405545		-0.0268145	-0.0281124		-0.0795889	-0.0645537		-0.0442986	-0.0505786
31.31	-0.0348115	-0.0244341		0.00614834	-0.0408254		-0.0279031	-0.0276537		-0.0848527	-0.0663395		-0.0455194	-0.049726
31.41	-0.0364227	-0.0256524		0.00569868	-0.0407143		-0.0289793	-0.0274615		-0.090539	-0.0678077		-0.0465813	-0.0490813
31.51	-0.0382333	-0.0273747		0.00532055	-0.0403328		-0.0301027	-0.0273809		-0.0963717	-0.0690656		-0.047327	-0.0483909
31.61	-0.0402751	-0.0294733		0.00512505	-0.0397825		-0.031363	-0.0272536		-0.102126	-0.0702524		-0.0476494	-0.0473733
31.71	-0.0425153	-0.0317931		0.00515461	-0.0391536		-0.0328455	-0.026969		-0.107685	-0.0715165		-0.0475125	-0.0459132
31.81	-0.0448556	-0.0341487		0.00538015	-0.0385246		-0.0346289	-0.0264664		-0.113037	-0.0730133		-0.0469604	-0.0440817
31.91	-0.0471344	-0.0363283		0.00570297	-0.0379629		-0.036788	-0.0257387		-0.118274	-0.0749087		-0.0461116	-0.0421376
32.01	-0.0491371	-0.0381274		0.00595808	-0.0375214		-0.0393891	-0.0248294		-0.123589	-0.077374		-0.0451555	-0.0405102
32.11	-0.0507069	-0.0394001		0.00598574	-0.0372171		-0.0424829	-0.023838		-0.129159	-0.0805254		-0.0442624	-0.0396118
32.21	-0.0517993	-0.0401053		0.00569201	-0.037034		-0.0460825	-0.022881		-0.135059	-0.0843592		-0.0435362	-0.0396533
32.31	-0.0524879	-0.0403113		0.00504494	-0.0369205		-0.0501552	-0.0220904		-0.141255	-0.088747		-0.0430117	-0.0406337
32.41	-0.0529594	-0.0401955		0.00407982	-0.0367913		-0.0546293	-0.0216136		-0.147606	-0.0934391		-0.0426579	-0.0423393
32.51	-0.0535078	-0.04006		0.00289631	-0.0365548		-0.0593905	-0.021616		-0.153875	-0.0980721		-0.0423779	-0.0443602
32.61	-0.0543957	-0.0402026		0.00161457	-0.0361409		-0.0642924	-0.0222588		-0.159843	-0.102334		-0.0420671	-0.0462956
32.71	-0.0557542	-0.040802		0.000318527	-0.0355062		-0.0691824	-0.0236249		-0.165405	-0.106066		-0.041657	-0.0479059
32.81	-0.0575819	-0.0419135		-0.000939846	-0.0346332		-0.0739064	-0.0257106		-0.170568	-0.109273		-0.0411129	-0.0491199
32.91	-0.0597453	-0.0434709		-0.00214148	-0.0335379		-0.0783033	-0.0284305		-0.175455	-0.112117		-0.0404377	-0.0500298
33.01	-0.0619955	-0.0453005		-0.00329113	-0.0322804		-0.0822201	-0.0316153		-0.180295	-0.114896		-0.0396633	-0.0508866
33.11	-0.064106	-0.0472093		-0.00436401	-0.0309472		-0.0855665	-0.0350666		-0.185295	-0.117877		-0.0388284	-0.0519495
33.21	-0.0659208	-0.0490465		-0.00531578	-0.0296493		-0.0883431	-0.0386033		-0.190559	-0.121227		-0.0379672	-0.0533743
33.31	-0.067359	-0.0507092		-0.00608444	-0.0285201		-0.0906339	-0.0420604		-0.196087	-0.125017		-0.0371132	-0.0552111
33.41	-0.0684123	-0.0521402		-0.00658751	-0.0277104		-0.0926127	-0.045289		-0.201771	-0.129213		-0.0362988	-0.057404
33.51	-0.0691442	-0.0533204		-0.0067358	-0.0273252		-0.0945268	-0.0481577		-0.207411	-0.133688		-0.0355496	-0.0598049
33.61	-0.0696616	-0.054224		-0.00648785	-0.0274191		-0.0965838	-0.0505886		-0.212832	-0.138285		-0.0348825	-0.0622778
33.71	-0.0700555	-0.0548797		-0.00586796	-0.0279946		-0.0988927	-0.0525908		-0.217942	-0.142896		-0.0343142	-0.0647182
33.81	-0.070405	-0.0553727		-0.00496292	-0.0290051		-0.101461	-0.0542626		-0.222734	-0.147462		-0.0338626	-0.0670476
33.91	-0.0707722	-0.0558476		-0.00392246	-0.0303488		-0.104199	-0.0557871		-0.227286	-0.15197		-0.0335464	-0.0692115
34.01	-0.0712042	-0.0565009		-0.00295067	-0.0318913		-0.106916	-0.0574389		-0.231739	-0.156444		-0.0333877	-0.0711808
34.11	-0.071733	-0.0575376		-0.00221109	-0.0335064		-0.109401	-0.0594754		-0.236222	-0.160889		-0.0334029	-0.0729308
34.21	-0.0723891	-0.0590873		-0.00179195	-0.0350776		-0.111512	-0.0620537		-0.240809	-0.165308		-0.0336027	-0.0744457
34.31	-0.0732026	-0.0611939		-0.00169897	-0.0364962		-0.113185	-0.0652223		-0.245522	-0.169698		-0.0339928	-0.0757275
34.41	-0.0742035	-0.0638118		-0.00185871	-0.0376658		-0.114429	-0.068923		-0.250324	-0.174053		-0.0345693	-0.0767908
34.51	-0.0754085	-0.0667939		-0.0021286	-0.0385404		-0.115323	-0.0729947		-0.255133	-0.178374		-0.0353284	-0.0776625
34.61	-0.0767984	-0.0699553		-0.00236702	-0.0391278		-0.115963	-0.0772324		-0.259875	-0.182692		-0.0362668	-0.0783653
34.71	-0.0783424	-0.0731635		-0.00245333	-0.0394864		-0.116426	-0.0814514		-0.264483	-0.187057		-0.0373726	-0.0789261
34.81	-0.0799952	-0.0763416		-0.00229836	-0.0397258		-0.116771	-0.0854893		-0.268887	-0.191535		-0.0386267	-0.0793839
34.91	-0.0817032	-0.079464		-0.00183916	-0.0399947		-0.117041	-0.0892086		-0.273018	-0.196209		-0.04	-0.0797882
35.01	-0.083396	-0.082571		-0.0010519	-0.0404015		-0.117255	-0.0924916		-0.276814	-0.201181		-0.04146	-0.0802002
35.11	-0.0850148	-0.0857792		1.52588e-05	-0.0410023		-0.117413	-0.0952678		-0.280238	-0.20652		-0.0429797	-0.0806975
35.21	-0.0865574	-0.0892167		0.00125599	-0.0418043		-0.117502	-0.097528		-0.283282	-0.212225		-0.0445261	-0.0813668
35.31	-0.0880795	-0.0930181		0.00251102	-0.042767		-0.117503	-0.099329		-0.28596	-0.218225		-0.0460639	-0.0823047
35.41	-0.089695	-0.0973153		0.00356293	-0.043798		-0.117388	-0.100794		-0.288313	-0.224377		-0.0475516	-0.0836127
35.51	-0.0915594	-0.102229		0.00415802	-0.0447893		-0.117119	-0.102095		-0.290388	-0.230475		-0.0489535	-0.0854034
35.61	-0.0937772	-0.107813		0.00411081	-0.0456452		-0.116654	-0.103375		-0.292199	-0.236351		-0.0502586	-0.0877485
35.71	-0.0963974	-0.114029		0.00334024	-0.0462866		-0.115975	-0.104737		-0.293768	-0.241943		-0.0514693	-0.0906126
35.81	-0.0994158	-0.120756		0.00186729	-0.0466442		-0.115083	-0.106233		-0.295121	-0.247309		-0.0525932	-0.0938473
35.91	-0.102776	-0.127782		-0.000184536	-0.0466762		-0.113999	-0.107873		-0.296291	-0.252618		-0.053648	-0.0971911
36.01	-0.106365	-0.134823		-0.00259399	-0.0463943		-0.112769	-0.109622		-0.29732	-0.258152		-0.0546613	-0.100269
36.11	-0.110054	-0.141593		-0.00513315	-0.0458579		-0.111433	-0.111431		-0.298259	-0.264161		-0.0556803	-0.102722
36.21	-0.113744	-0.147881		-0.00762224	-0.0451746		-0.109982	-0.11326		-0.299166	-0.27072		-0.0567412	-0.104371
36.31	-0.117368	-0.153557		-0.00993919	-0.0444989		-0.108352	-0.11507		-0.300104	-0.277722		-0.0578713	-0.105226
36.41	-0.120887	-0.158579		-0.0120106	-0.0440292		-0.106423	-0.116834		-0.301148	-0.284881		-0.0590878	-0.105493
36.51	-0.124302	-0.162985		-0.0138168	-0.043941		-0.104037	-0.118524		-0.302367	-0.291746		-0.0603929	-0.105559
36.61	-0.127652	-0.166869		-0.0153866	-0.0443487		-0.101115	-0.120108		-0.303789	-0.297916		-0.0617728	-0.105825
36.71	-0.130978	-0.170382		-0.0168085	-0.0453019		-0.0976977	-0.121564		-0.305411	-0.303191		-0.0631919	-0.106529
36.81	-0.134332	-0.173736		-0.0182266	-0.0467896		-0.0939422	-0.122881		-0.307209	-0.30757		-0.0646005	-0.107734
36.91	-0.137769	-0.177208		-0.0198402	-0.048737		-0.090126	-0.124053		-0.309131	-0.311256		-0.0659285	-0.109329
37.01	-0.141356	-0.181117		-0.021883	-0.0510359		-0.0866308	-0.125088		-0.311102	-0.314626		-0.067091	-0.111033
37.11	-0.145131	-0.185662		-0.024508	-0.0535669		-0.083775	-0.126001		-0.31307	-0.318024		-0.0680289	-0.112534
37.21	-0.149106	-0.190869		-0.0277467	-0.0561976		-0.0817151	-0.126834		-0.31507	-0.321686		-0.0687413	-0.113616
37.31	-0.153265	-0.196572		-0.0315108	-0.0587869		-0.0804477	-0.127656		-0.31722	-0.325735		-0.0692811	-0.114164
37.41	-0.15757	-0.202438		-0.0355935	-0.0611939		-0.0798068	-0.128563		-0.319727	-0.330187		-0.0697594	-0.114167
37.51	-0.161963	-0.208039		-0.0396771	-0.0633488		-0.079484	-0.129689		-0.322885	-0.334946		-0.0703321	-0.11371
37.61	-0.16641	-0.213035		-0.0434661	-0.065249		-0.0791969	-0.131187		-0.32695	-0.339875		-0.0711226	-0.1129
37.71	-0.170907	-0.217237		-0.0467753	-0.0669556		-0.0787954	-0.133163		-0.332065	-0.344827		-0.0721884	-0.111818
37.81	-0.175471	-0.220607		-0.0495338	-0.0685983		-0.0782628	-0.135667		-0.338245	-0.349647		-0.0735183	-0.110525
37.91	-0.180144	-0.223265		-0.051784	-0.0703602		-0.0777168	-0.1387		-0.345388	-0.354176		-0.0750351	-0.109056
38.01	-0.184995	-0.225485		-0.0536785	-0.0723925		-0.0773959	-0.142218		-0.353282	-0.358257		-0.0765953	-0.107427
38.11	-0.190094	-0.22762		-0.0553989	-0.0747647		-0.0775547	-0.146144		-0.361727	-0.361819		-0.0780535	-0.105661
38.21	-0.195471	-0.229963		-0.0570869	-0.0774627		-0.0783777	-0.150352		-0.370577	-0.364889		-0.0793362	-0.103824
38.31	-0.201115	-0.232739		-0.0588398	-0.0803876		-0.0799813	-0.154658		-0.379746	-0.367598		-0.0804377	-0.102022
38.41	-0.206977	-0.2361		-0.0607152	-0.0833635		-0.0824127	-0.158827		-0.389208	-0.37017		-0.0814266	-0.100407
38.51	-0.212969	-0.240148		-0.0627284	-0.0861955		-0.0856438	-0.16258		-0.398993	-0.372921		-0.0824361	-0.0991681
38.61	-0.219009	-0.244934		-0.0648618	-0.0887256		-0.089581	-0.16572		-0.40915	-0.376133		-0.08359	-0.0984693
38.71	-0.225051	-0.250398		-0.0670767	-0.0908399		-0.0941143	-0.1682		-0.419735	-0.380008		-0.0849633	-0.0983775
38.81	-0.231081	-0.256362		-0.0693135	-0.092463		-0.0991154	-0.170127		-0.4308	-0.38466		-0.086575	-0.0988591
38.91	-0.237122	-0.262533		-0.0714927	-0.0935616		-0.104441	-0.171762		-0.442401	-0.390118		-0.0883937	-0.0997779
39.01	-0.243221	-0.268495		-0.0735211	-0.0941305		-0.109923	-0.173501		-0.454594	-0.396348		-0.0903382	-0.100907
39.11	-0.249443	-0.27384		-0.0753083	-0.0941939		-0.115404	-0.175703		-0.46742	-0.403291		-0.0923276	-0.102032
39.21	-0.255828	-0.278341		-0.0767865	-0.0938044		-0.120778	-0.178535		-0.480874	-0.410824		-0.094316	-0.103014
39.31	-0.262392	-0.281967		-0.0779042	-0.0930381		-0.126001	-0.181974		-0.494905	-0.418751		-0.0962977	-0.103786
39.41	-0.269125	-0.28488		-0.0786285	-0.0919995		-0.13108	-0.185807		-0.509411	-0.426804		-0.0983043	-0.104359
39.51	-0.276	-0.287353		-0.0789557	-0.0908122		-0.136082	-0.189641		-0.524245	-0.434656		-0.1004	-0.104813
39.61	-0.282991	-0.289666		-0.0789347	-0.0896106		-0.141081	-0.193092		-0.539239	-0.442057		-0.102654	-0.105262
39.71	-0.290059	-0.292064		-0.0786366	-0.0885439		-0.146115	-0.19594		-0.554221	-0.44889		-0.105121	-0.105811
39.81	-0.297148	-0.294757		-0.0781536	-0.0877748		-0.151188	-0.198135		-0.56902	-0.45517		-0.107841	-0.10656
39.91	-0.304189	-0.297918		-0.077599	-0.087471		-0.156266	-0.199792		-0.583464	-0.461044		-0.110846	-0.1076
40.01	-0.311099	-0.301584		-0.0771012	-0.0877318		-0.161282	-0.20117		-0.597377	-0.466785		-0.114152	-0.109013
40.11	-0.317823	-0.305636		-0.0767541	-0.0885258		-0.166162	-0.202511		-0.610638	-0.472681		-0.11776	-0.110852
40.21	-0.324346	-0.30996		-0.07658	-0.0896912		-0.170854	-0.204003		-0.623244	-0.478962		-0.121628	-0.113122
40.31	-0.330703	-0.314459		-0.076529	-0.0909338		-0.175323	-0.20577		-0.635322	-0.485801		-0.125682	-0.115778
40.41	-0.336969	-0.319049		-0.0764775	-0.0918517		-0.179556	-0.207881		-0.647115	-0.493311		-0.129806	-0.118729
40.51	-0.343259	-0.323647		-0.076241	-0.0921245		-0.183556	-0.210353		-0.658991	-0.501536		-0.133855	-0.121833
40.61	-0.349667	-0.328163		-0.075666	-0.0916147		-0.187314	-0.213185		-0.671281	-0.510417		-0.1377	-0.124938
40.71	-0.356242	-0.332549		-0.0746708	-0.090364		-0.190797	-0.216376		-0.684156	-0.519801		-0.141256	-0.12794
40.81	-0.362994	-0.336798		-0.0732417	-0.0885968		-0.193947	-0.21992		-0.697621	-0.529451		-0.144482	-0.130791
40.91	-0.369889	-0.340946		-0.0714369	-0.0867062		-0.196677	-0.223808		-0.711515	-0.539042		-0.147379	-0.133498
41.01	-0.376853	-0.345056		-0.0693808	-0.0851059		-0.198892	-0.228028		-0.725528	-0.548158		-0.149989	-0.136117
41.11	-0.383816	-0.349231		-0.0672231	-0.0840898		-0.200538	-0.232542		-0.73935	-0.556444		-0.152375	-0.138712
41.21	-0.390759	-0.353624		-0.0650845	-0.0838318		-0.201638	-0.237294		-0.752771	-0.563759		-0.154603	-0.141341
41.31	-0.397718	-0.358431		-0.0630598	-0.084384		-0.202277	-0.242208		-0.765688	-0.570188		-0.156749	-0.14406
41.41	-0.40479	-0.363895		-0.061213	-0.0856819		-0.202616	-0.247191		-0.778103	-0.576036		-0.158893	-0.14692
41.51	-0.412113	-0.370306		-0.0595813	-0.0875845		-0.202873	-0.252136		-0.790109	-0.581815		-0.161122	-0.149966
41.61	-0.419778	-0.377897		-0.0581746	-0.0899124		-0.203247	-0.256952		-0.801847	-0.587994		-0.163506	-0.153218
41.71	-0.427823	-0.38673		-0.0569897	-0.0924454		-0.203845	-0.261604		-0.813468	-0.594872		-0.166064	-0.156693
41.81	-0.436229	-0.396673		-0.0560102	-0.0949264		-0.204676	-0.266101		-0.825133	-0.602576		-0.168769	-0.160401
41.91	-0.444921	-0.407411		-0.0552063	-0.0970616		-0.205657	-0.270505		-0.837018	-0.611062		-0.171546	-0.164353
42.01	-0.453787	-0.418543		-0.0545321	-0.0986009		-0.206618	-0.274929		-0.849306	-0.620116		-0.174274	-0.168554
42.11	-0.462728	-0.42975		-0.0539455	-0.0994248		-0.207397	-0.279507		-0.862124	-0.629483		-0.17683	-0.17299
42.21	-0.47166	-0.440842		-0.0534282	-0.0995445		-0.207923	-0.28434		-0.875496	-0.638976		-0.179118	-0.177587
42.31	-0.480512	-0.451755		-0.0529866	-0.0991077		-0.208212	-0.289503		-0.889336	-0.648482		-0.181071	-0.182201
42.41	-0.489225	-0.462555		-0.0526528	-0.0983667		-0.208374	-0.29504		-0.903449	-0.657963		-0.182645	-0.186622
42.51	-0.497746	-0.473441		-0.0524812	-0.0975518		-0.208594	-0.300957		-0.917544	-0.66745		-0.183825	-0.190586
42.61	-0.506043	-0.484623		-0.0525265	-0.096848		-0.209062	-0.307224		-0.931343	-0.67699		-0.184626	-0.193896
42.71	-0.514134	-0.496231		-0.0528374	-0.0963984		-0.209903	-0.313748		-0.94464	-0.686583		-0.185093	-0.19647
42.81	-0.52208	-0.508307		-0.0534544	-0.0962982		-0.211177	-0.32038		-0.9573	-0.696186		-0.185319	-0.198341
42.91	-0.529992	-0.520805		-0.0544143	-0.0965943		-0.212878	-0.32691		-0.969263	-0.705707		-0.185431	-0.199655
43.01	-0.538028	-0.533606		-0.0557351	-0.0972586		-0.214938	-0.333077		-0.980531	-0.715026		-0.185594	-0.200667
43.11	-0.546331	-0.546543		-0.057404	-0.0982289		-0.217278	-0.338686		-0.991144	-0.72408		-0.185961	-0.201654
43.21	-0.554945	-0.559473		-0.0593872	-0.0994139		-0.219846	-0.343685		-1.00118	-0.732889		-0.186655	-0.202801
43.31	-0.56381	-0.572293		-0.0616341	-0.100688		-0.22262	-0.348164		-1.01076	-0.741549		-0.187753	-0.204191
43.41	-0.572759	-0.584935		-0.0640745	-0.101897		-0.225604	-0.352361		-1.02002	-0.750239		-0.189301	-0.205808
43.51	-0.581534	-0.597375		-0.0666246	-0.102894		-0.228834	-0.356644		-1.02915	-0.759206		-0.191309	-0.207545
43.61	-0.589907	-0.60961		-0.0692163	-0.10359		-0.232357	-0.361364		-1.03828	-0.768626		-0.193758	-0.209301
43.71	-0.59776	-0.621639		-0.0718293	-0.103955		-0.236231	-0.366727		-1.04746	-0.778499		-0.196596	-0.211012
43.81	-0.605087	-0.633463		-0.0744905	-0.104019		-0.240528	-0.3728		-1.05663	-0.788642		-0.199725	-0.212647
43.91	-0.612001	-0.645077		-0.0772705	-0.103872		-0.24533	-0.3795		-1.06564	-0.798696		-0.203009	-0.21421
44.01	-0.618699	-0.656481		-0.0802755	-0.103657		-0.250726	-0.386616		-1.07425	-0.808157		-0.206281	-0.215737
44.11	-0.625371	-0.667674		-0.0835633	-0.103532		-0.256748	-0.393914		-1.08224	-0.816592		-0.209397	-0.217278
44.21	-0.63218	-0.67864		-0.0871234	-0.103677		-0.263343	-0.401224		-1.08942	-0.823745		-0.212269	-0.218863
44.31	-0.639264	-0.689347		-0.0908771	-0.104284		-0.27037	-0.408438		-1.09568	-0.829538		-0.214865	-0.220508
44.41	-0.646739	-0.699746		-0.0946798	-0.105568		-0.277597	-0.415512		-1.10096	-0.834073		-0.217208	-0.222208
44.51	-0.654688	-0.709786		-0.0983243	-0.107701		-0.28473	-0.422459		-1.10527	-0.837622		-0.219371	-0.223943
44.61	-0.663152	-0.719463		-0.101624	-0.110714		-0.291533	-0.429302		-1.10864	-0.840497		-0.221451	-0.225696
44.71	-0.672134	-0.728798		-0.104482	-0.114497		-0.297885	-0.436074		-1.11112	-0.842928		-0.223551	-0.227508
44.81	-0.6816	-0.737844		-0.106895	-0.118797		-0.303792	-0.442812		-1.11283	-0.845065		-0.225774	-0.229485
44.91	-0.691478	-0.746676		-0.108951	-0.123247		-0.309375	-0.44956		-1.11392	-0.846972		-0.228228	-0.231796
45.01	-0.701663	-0.755406		-0.110828	-0.127537		-0.314872	-0.456369		-1.11454	-0.848629		-0.231015	-0.234657
45.11	-0.712032	-0.76415		-0.112702	-0.13147		-0.32053	-0.463284		-1.11485	-0.849959		-0.23419	-0.238229
45.21	-0.722461	-0.772942		-0.114689	-0.134961		-0.326508	-0.470337		-1.11489	-0.850863		-0.237733	-0.242568
45.31	-0.732824	-0.781723		-0.11684	-0.13804		-0.332868	-0.477555		-1.11465	-0.851219		-0.241557	-0.247625
45.41	-0.742994	-0.790338		-0.119149	-0.140846		-0.339584	-0.484956		-1.11401	-0.850891		-0.245499	-0.253251
45.51	-0.752846	-0.798565		-0.121546	-0.143549		-0.34654	-0.492547		-1.1128	-0.849728		-0.249332	-0.259193
45.61	-0.762318	-0.806262		-0.123959	-0.146268		-0.353599	-0.500312		-1.11081	-0.847644		-0.252851	-0.265177
45.71	-0.771437	-0.813383		-0.126322	-0.149065		-0.360647	-0.508226		-1.10793	-0.844636		-0.255919	-0.271002
45.81	-0.780324	-0.819969		-0.128581	-0.151951		-0.367594	-0.516253		-1.10407	-0.840784		-0.258482	-0.276546
45.91	-0.789191	-0.826147		-0.130695	-0.154881		-0.374375	-0.524348		-1.0992	-0.836252		-0.260565	-0.281766
46.01	-0.798336	-0.832067		-0.132645	-0.157796		-0.380952	-0.532452		-1.09336	-0.831259		-0.26226	-0.286698
46.11	-0.807991	-0.837806		-0.134439	-0.160647		-0.387311	-0.540509		-1.08659	-0.825984		-0.263674	-0.291413
46.21	-0.818181	-0.843391		-0.136114	-0.163402		-0.393447	-0.548464		-1.07894	-0.820557		-0.264934	-0.295989
46.31	-0.828718	-0.8488		-0.137727	-0.166045		-0.399366	-0.556265		-1.07043	-0.815061		-0.266178	-0.300504
46.41	-0.839196	-0.853963		-0.13936	-0.168571		-0.405078	-0.56386		-1.06108	-0.809528		-0.267566	-0.305041
46.51	-0.849037	-0.858753		-0.141126	-0.170981		-0.410599	-0.57121		-1.05089	-0.803923		-0.26926	-0.309685
46.61	-0.857722	-0.863031		-0.143138	-0.173293		-0.415956	-0.578304		-1.03986	-0.798149		-0.271367	-0.314498
46.71	-0.864899	-0.866697		-0.145443	-0.175543		-0.421226	-0.585172		-1.02797	-0.79216		-0.273914	-0.319499
46.81	-0.870388	-0.869692		-0.148019	-0.177787		-0.426528	-0.591884		-1.01521	-0.785964		-0.276854	-0.324664
46.91	-0.874171	-0.871995		-0.150771	-0.18009		-0.43203	-0.598548		-1.00154	-0.779622		-0.280062	-0.329924
47.01	-0.87639	-0.873605		-0.153541	-0.182499		-0.437934	-0.605312		-0.986942	-0.773249		-0.283347	-0.335168
47.11	-0.877248	-0.874502		-0.156207	-0.185051		-0.444394	-0.612308		-0.971412	-0.766932		-0.286529	-0.340285
47.21	-0.876961	-0.874648		-0.158727	-0.187773		-0.451465	-0.619597		-0.954992	-0.760673		-0.289479	-0.345188
47.31	-0.875749	-0.873981		-0.161148	-0.19068		-0.459108	-0.627173		-0.937763	-0.754383		-0.292118	-0.349826
47.41	-0.87384	-0.872416		-0.163597	-0.193775		-0.467184	-0.634956		-0.919846	-0.747884		-0.294417	-0.354174
47.51	-0.871464	-0.86984		-0.166276	-0.19704		-0.475468	-0.642801		-0.9014	-0.740907		-0.296395	-0.358238
47.61	-0.868779	-0.866126		-0.169333	-0.200448		-0.483761	-0.650562		-0.882564	-0.733196		-0.29811	-0.362048
47.71	-0.86581	-0.861246		-0.172802	-0.203956		-0.491956	-0.658125		-0.863388	-0.724617		-0.299672	-0.365645
47.81	-0.862445	-0.855277		-0.176601	-0.207517		-0.500041	-0.66541		-0.843839	-0.715164		-0.301237	-0.369074
47.91	-0.858438	-0.848405		-0.180527	-0.211073		-0.508101	-0.672373		-0.823797	-0.704956		-0.303009	-0.372396
48.01	-0.853413	-0.840957		-0.184285	-0.214599		-0.516306	-0.679008		-0.803071	-0.694228		-0.305227	-0.375673
48.11	-0.84702	-0.833259		-0.187643	-0.218108		-0.524842	-0.685336		-0.781517	-0.683198		-0.308072	-0.37898
48.21	-0.839084	-0.825454		-0.190506	-0.221651		-0.533828	-0.691374		-0.75909	-0.671969		-0.311602	-0.382411
48.31	-0.829612	-0.817497		-0.19291	-0.225322		-0.543323	-0.697138		-0.73584	-0.660535		-0.31576	-0.386077
48.41	-0.818791	-0.809152		-0.195034	-0.229251		-0.553318	-0.70264		-0.711916	-0.648774		-0.320363	-0.390111
48.51	-0.806972	-0.800099		-0.197161	-0.233536		-0.563748	-0.707885		-0.68756	-0.63649		-0.325125	-0.394661
48.61	-0.794506	-0.790109		-0.199522	-0.23818		-0.574541	-0.71287		-0.663036	-0.623547		-0.329782	-0.399843
48.71	-0.781655	-0.779056		-0.20224	-0.243091		-0.585617	-0.717602		-0.63857	-0.60986		-0.334165	-0.405653
48.81	-0.768592	-0.766917		-0.205327	-0.248076		-0.596903	-0.722106		-0.614354	-0.595385		-0.338207	-0.411967
48.91	-0.7554	-0.753778		-0.208688	-0.252853		-0.608325	-0.726418		-0.590537	-0.580124		-0.341941	-0.418536
49.01	-0.742076	-0.739834		-0.212123	-0.257143		-0.61981	-0.730581		-0.567231	-0.564126		-0.345499	-0.424997
49.11	-0.728573	-0.725354		-0.215414	-0.260775		-0.631299	-0.734614		-0.5445	-0.547499		-0.349047	-0.431011
49.21	-0.714838	-0.710576		-0.218403	-0.263684		-0.642766	-0.738511		-0.522353	-0.530387		-0.35274	-0.436401
49.31	-0.700814	-0.695688		-0.220999	-0.265915		-0.654222	-0.742245		-0.500749	-0.512964		-0.356718	-0.441152
49.41	-0.686443	-0.680832		-0.223171	-0.267618		-0.665712	-0.745762		-0.479591	-0.495438		-0.361109	-0.445413
49.51	-0.671661	-0.666095		-0.224953	-0.268983		-0.677309	-0.748989		-0.458735	-0.478044		-0.366019	-0.449488
49.61	-0.656397	-0.651482		-0.226426	-0.270181		-0.689053	-0.751853		-0.438067	-0.46098		-0.371505	-0.453697
49.71	-0.640599	-0.636938		-0.227689	-0.27137		-0.70094	-0.754295		-0.417571	-0.444342		-0.377562	-0.458231
49.81	-0.624233	-0.622348		-0.228865	-0.272689		-0.712921	-0.756264		-0.397327	-0.428117		-0.384118	-0.463152
49.91	-0.607285	-0.60754		-0.230099	-0.274257		-0.724905	-0.757727		-0.377515	-0.412186		-0.39104	-0.468386
50.01	-0.589757	-0.592303		-0.231539	-0.276146		-0.736754	-0.758652		-0.358398	-0.39634		-0.398147	-0.473742
50.11	-0.571695	-0.57649		-0.23328	-0.278361		-0.748329	-0.759016		-0.340206	-0.380421		-0.405293	-0.479023
50.21	-0.553185	-0.560064		-0.235358	-0.280842		-0.759562	-0.758824		-0.323116	-0.364398		-0.412404	-0.484083
50.31	-0.534352	-0.543101		-0.237751	-0.283461		-0.770456	-0.758102		-0.307246	-0.348371		-0.419477	-0.488822
50.41	-0.515365	-0.525792		-0.240375	-0.286027		-0.781093	-0.756907		-0.292659	-0.332566		-0.426586	-0.493192
50.51	-0.496432	-0.508326		-0.243107	-0.288368		-0.791613	-0.755312		-0.279353	-0.31731		-0.433872	-0.497189
50.61	-0.477737	-0.490783		-0.245852	-0.290421		-0.802144	-0.753386		-0.267269	-0.302848		-0.441498	-0.500807
50.71	-0.459389	-0.473231		-0.248567	-0.29224		-0.812783	-0.751184		-0.256316	-0.289279		-0.449594	-0.504045
50.81	-0.441416	-0.455732		-0.251255	-0.293991		-0.823599	-0.748754		-0.246375	-0.276558		-0.458254	-0.50691
50.91	-0.423769	-0.438341		-0.253968	-0.295933		-0.834633	-0.746129		-0.237299	-0.26449		-0.46754	-0.509417
51.01	-0.406327	-0.421065		-0.256797	-0.298302		-0.845893	-0.743333		-0.228912	-0.252766		-0.477477	-0.511588
51.11	-0.388984	-0.403841		-0.259815	-0.301249		-0.857343	-0.740368		-0.221049	-0.241127		-0.488063	-0.513429
51.21	-0.371701	-0.386656		-0.263039	-0.304832		-0.868895	-0.737181		-0.213589	-0.229467		-0.499254	-0.514944
51.31	-0.354505	-0.369562		-0.266442	-0.309021		-0.880415	-0.733671		-0.206465	-0.217836		-0.510972	-0.516142
51.41	-0.337488	-0.352674		-0.269942	-0.313704		-0.891717	-0.729685		-0.199659	-0.206437		-0.523097	-0.517034
51.51	-0.320808	-0.336156		-0.273416	-0.31877		-0.902584	-0.725025		-0.193199	-0.195617		-0.535472	-0.517636
51.61	-0.304629	-0.320102		-0.276759	-0.324121		-0.912863	-0.71953		-0.187133	-0.185693		-0.547944	-0.517969
51.71	-0.289065	-0.304525		-0.279932	-0.32967		-0.922493	-0.713158		-0.181496	-0.176818		-0.560386	-0.51806
51.81	-0.274173	-0.289375		-0.282956	-0.335339		-0.931499	-0.705988		-0.176313	-0.168974		-0.572704	-0.517938
51.91	-0.259958	-0.274536		-0.285913	-0.341057		-0.939997	-0.698227		-0.171597	-0.161976		-0.584834	-0.517644
52.01	-0.246382	-0.259834		-0.288941	-0.346741		-0.948171	-0.690189		-0.167355	-0.155496		-0.596741	-0.517211
52.11	-0.233418	-0.245151		-0.292149	-0.352313		-0.956171	-0.682163		-0.163568	-0.149244		-0.608397	-0.516651
52.21	-0.221052	-0.230491		-0.295546	-0.357702		-0.964078	-0.674305		-0.160166	-0.143071		-0.619776	-0.515974
52.31	-0.209287	-0.215985		-0.299052	-0.362843		-0.971911	-0.666633		-0.157018	-0.136975		-0.630853	-0.515192
52.41	-0.198139	-0.201892		-0.302487	-0.367681		-0.979619	-0.65903		-0.153942	-0.131096		-0.641604	-0.514324
52.51	-0.18763	-0.188587		-0.305596	-0.37219		-0.987095	-0.651267		-0.150709	-0.12571		-0.652005	-0.513384
52.61	-0.177773	-0.176416		-0.308183	-0.376374		-0.994215	-0.643132		-0.147146	-0.121079		-0.662035	-0.512369
52.71	-0.168577	-0.165549		-0.310187	-0.38026		-1.00085	-0.634496		-0.143173	-0.117306		-0.671678	-0.511271
52.81	-0.160048	-0.155983		-0.311678	-0.3839		-1.00685	-0.625316		-0.138805	-0.114339		-0.680925	-0.510081
52.91	-0.152197	-0.147531		-0.312864	-0.387393		-1.01205	-0.61563		-0.134149	-0.111969		-0.689772	-0.508785
53.01	-0.145025	-0.139902		-0.314069	-0.390852		-1.01631	-0.605558		-0.129402	-0.109836		-0.698218	-0.507374
53.11	-0.138498	-0.13287		-0.315595	-0.394337		-1.01953	-0.595218		-0.124757	-0.107614		-0.706246	-0.50586
53.21	-0.132533	-0.126288		-0.317638	-0.397859		-1.02168	-0.584664		-0.120329	-0.105135		-0.713826	-0.504263
53.31	-0.127006	-0.120091		-0.320285	-0.401372		-1.02283	-0.573879		-0.11615	-0.102392		-0.720917	-0.502607
53.41	-0.121746	-0.114295		-0.323514	-0.404795		-1.0231	-0.562774		-0.112172	-0.099539		-0.727466	-0.500923
53.51	-0.116545	-0.108985		-0.327218	-0.408045		-1.02268	-0.551219		-0.10827	-0.0968632		-0.733407	-0.499238
53.61	-0.111239	-0.104261		-0.331287	-0.41107		-1.02173	-0.539138		-0.104317	-0.0946307		-0.738696	-0.497572
53.71	-0.105772	-0.100142		-0.335631	-0.413851		-1.02032	-0.526525		-0.100245	-0.0929971		-0.743335	-0.495951
53.81	-0.1002	-0.0965474		-0.340181	-0.416401		-1.01843	-0.513436		-0.0960391	-0.0920035		-0.747378	-0.494414
53.91	-0.0946929	-0.0932947		-0.344888	-0.418763		-1.01598	-0.499987		-0.0917442	-0.0915774		-0.750926	-0.493009
54.01	-0.0895081	-0.0901089		-0.349724	-0.421008		-1.01281	-0.486355		-0.0874544	-0.0915266		-0.754133	-0.4918
54.11	-0.0848539	-0.0867169		-0.354679	-0.423235		-1.00877	-0.472708		-0.0832827	-0.0916137		-0.757164	-0.490832
54.21	-0.0808311	-0.083002		-0.359753	-0.425572		-1.00376	-0.459154		-0.0793493	-0.0916398		-0.760176	-0.490065
54.31	-0.0774318	-0.0790266		-0.364951	-0.428177		-0.997708	-0.445733		-0.0757826	-0.0914467		-0.763311	-0.489381
54.41	-0.0745403	-0.0750313		-0.37029	-0.431244		-0.990574	-0.432422		-0.0727185	-0.0909162		-0.766697	-0.488573
54.51	-0.0719458	-0.0714092		-0.37578	-0.434976		-0.982369	-0.41914		-0.0702916	-0.0899653		-0.770447	-0.487363
54.61	-0.0694534	-0.068488		-0.381396	-0.439448		-0.973169	-0.405796		-0.0685778	-0.0885714		-0.774648	-0.485519
54.71	-0.0669377	-0.0664277		-0.387107	-0.444586		-0.963079	-0.392329		-0.0675754	-0.0868102		-0.779355	-0.482903
54.81	-0.0643443	-0.065219		-0.392875	-0.450169		-0.952226	-0.378708		-0.0672059	-0.084857		-0.784594	-0.479464
54.91	-0.0616891	-0.0646833		-0.398662	-0.455853		-0.940763	-0.364936		-0.0673134	-0.082987		-0.790361	-0.47524
55.01	-0.0590578	-0.0644991		-0.404434	-0.461358		-0.928857	-0.351041		-0.067673	-0.0815547		-0.796616	-0.470367
55.11	-0.056554	-0.0643334		-0.410189	-0.466547		-0.916636	-0.337083		-0.0680805	-0.0808227		-0.803269	-0.465036
55.21	-0.0542437	-0.0639296		-0.415928	-0.471427		-0.904173	-0.323172		-0.0684101	-0.0808709		-0.810204	-0.459405
55.31	-0.0521534	-0.06311		-0.421646	-0.476149		-0.891482	-0.30947		-0.0686164	-0.081596		-0.817275	-0.453592
55.41	-0.0502696	-0.0617765		-0.427337	-0.480976		-0.878522	-0.296186		-0.0687337	-0.0827113		-0.824306	-0.447676
55.51	-0.0485517	-0.0599162		-0.432977	-0.486121		-0.865193	-0.28356		-0.0688727	-0.0837703		-0.831098	-0.441697
55.61	-0.0469949	-0.0575968		-0.438492	-0.491694		-0.851372	-0.271746		-0.0691681	-0.0843684		-0.837474	-0.43566
55.71	-0.0456373	-0.0549582		-0.443788	-0.497699		-0.836943	-0.260794		-0.0697358	-0.0843017		-0.843326	-0.429526
55.81	-0.0445597	-0.0522133		-0.448747	-0.504037		-0.821802	-0.250654		-0.0706715	-0.0835758		-0.848619	-0.423213
55.91	-0.0438836	-0.0496478		-0.453233	-0.510517		-0.805854	-0.24117		-0.072051	-0.0824047		-0.853386	-0.416588
56.01	-0.0437683	-0.0476045		-0.457093	-0.516959		-0.789019	-0.232082		-0.0739283	-0.0811762		-0.857726	-0.409481
56.11	-0.0443193	-0.0463827		-0.46025	-0.523234		-0.771283	-0.223133		-0.076307	-0.0802211		-0.861751	-0.401744
56.21	-0.0455101	-0.0461031		-0.462754	-0.52927		-0.752721	-0.214194		-0.0791237	-0.0797424		-0.865507	-0.393299
56.31	-0.0471796	-0.0466862		-0.464785	-0.535047		-0.733507	-0.205275		-0.0822477	-0.0798182		-0.868977	-0.38414
56.41	-0.0490329	-0.0478531		-0.466651	-0.540585		-0.713906	-0.196521		-0.0854811	-0.0804017		-0.872076	-0.374336
56.51	-0.0506798	-0.049158		-0.46878	-0.545856		-0.694255	-0.188194		-0.0885688	-0.0813386		-0.874654	-0.364016
56.61	-0.0518261	-0.0502447		-0.471589	-0.550824		-0.674807	-0.180525		-0.0912763	-0.0824562		-0.876548	-0.35332
56.71	-0.0523356	-0.0508871		-0.47534	-0.555468		-0.655689	-0.173624		-0.0934292	-0.0836		-0.877608	-0.342396
56.81	-0.0522312	-0.0509697		-0.480132	-0.559772		-0.636899	-0.16748		-0.0949135	-0.0846341		-0.877703	-0.331404
56.91	-0.051694	-0.0504884		-0.485904	-0.56371		-0.618304	-0.161958		-0.0956767	-0.0854418		-0.876717	-0.320518
57.01	-0.0510346	-0.04953		-0.492446	-0.567193		-0.599653	-0.156806		-0.0957261	-0.0859161		-0.874562	-0.309907
57.11	-0.0505242	-0.0482287		-0.499515	-0.57019		-0.580696	-0.151776		-0.0951356	-0.0859615		-0.871191	-0.299675
57.21	-0.0503374	-0.0467332		-0.506903	-0.572746		-0.561284	-0.146726		-0.094054	-0.0855474		-0.866584	-0.289857
57.31	-0.0505533	-0.0452047		-0.514444	-0.574983		-0.541369	-0.141625		-0.0927051	-0.0847118		-0.860739	-0.280429
57.41	-0.051155	-0.0438171		-0.522007	-0.577077		-0.521005	-0.136551		-0.0913885	-0.0835612		-0.853678	-0.271305
57.51	-0.0520314	-0.0427357		-0.529501	-0.579154		-0.500346	-0.131688		-0.0904571	-0.0822766		-0.845457	-0.262333
57.61	-0.0530372	-0.042076		-0.536867	-0.581286		-0.47959	-0.127207		-0.0901576	-0.0810773		-0.836183	-0.253344
57.71	-0.0540523	-0.0418919		-0.544118	-0.583489		-0.458933	-0.123169		-0.0905592	-0.0801277		-0.825983	-0.244247
57.81	-0.0549836	-0.0421757		-0.551332	-0.585723		-0.438563	-0.119525		-0.091553	-0.0795301		-0.814993	-0.235048
57.91	-0.0557647	-0.0428582		-0.558663	-0.587905		-0.418665	-0.116111		-0.0928524	-0.0793256		-0.803366	-0.225837
58.01	-0.0563501	-0.0438291		-0.566324	-0.589947		-0.399416	-0.112675		-0.0940005	-0.0795222		-0.791261	-0.216792
58.11	-0.0567122	-0.0449737		-0.574494	-0.59176		-0.380957	-0.109025		-0.0945409	-0.080143		-0.77881	-0.208089
58.21	-0.0568588	-0.0461699		-0.583274	-0.593245		-0.363361	-0.105098		-0.0941967	-0.081128		-0.766093	-0.199829
58.31	-0.0568336	-0.0472879		-0.592677	-0.594301		-0.346626	-0.100965		-0.0928801	-0.0823253		-0.753141	-0.192041
58.41	-0.0567153	-0.0481901		-0.602631	-0.594812		-0.33068	-0.0968265		-0.0906918	-0.0834919		-0.739941	-0.184676
58.51	-0.0565912	-0.0487528		-0.612978	-0.594682		-0.315386	-0.0930091		-0.0879067	-0.0843181		-0.72643	-0.177615
58.61	-0.056512	-0.0488863		-0.623501	-0.593904		-0.300608	-0.0898121		-0.0848445	-0.0845777		-0.712516	-0.170732
58.71	-0.0565279	-0.048606		-0.633987	-0.592566		-0.286262	-0.0873742		-0.0817981	-0.0841795		-0.698123	-0.163964
58.81	-0.0566899	-0.0480524		-0.644233	-0.590844		-0.272304	-0.0856685		-0.0790312	-0.0831665		-0.683196	-0.15731
58.91	-0.0570504	-0.0474915		-0.654045	-0.589016		-0.258741	-0.084503		-0.0767784	-0.0817162		-0.667701	-0.15084
59.01	-0.0576484	-0.0472886		-0.663239	-0.587379		-0.245628	-0.0835429		-0.0752436	-0.0801309		-0.651625	-0.14468
59.11	-0.0584929	-0.0477206		-0.671663	-0.586067		-0.233035	-0.0824881		-0.0745577	-0.0787182		-0.634995	-0.138957
59.21	-0.0595761	-0.0488892		-0.679278	-0.585036		-0.221007	-0.0811558		-0.0747417	-0.0777059		-0.617898	-0.133731
59.31	-0.0608725	-0.0507208		-0.686155	-0.584055		-0.209564	-0.0794812		-0.0757057	-0.0772401		-0.600483	-0.128994
59.41	-0.0623396	-0.052966		-0.692481	-0.58275		-0.198695	-0.0775172		-0.0772487	-0.0773861		-0.582961	-0.124667
59.51	-0.063921	-0.0552447		-0.698549	-0.580809		-0.188372	-0.0754187		-0.0790752	-0.0781051		-0.56559	-0.12062
59.61	-0.0655488	-0.0572253		-0.704658	-0.57806		-0.178573	-0.073348		-0.0808986	-0.0792441		-0.548576	-0.116746
59.71	-0.067134	-0.0586884		-0.711007	-0.574472		-0.16929	-0.0714319		-0.0824781	-0.0806001		-0.532044	-0.112986
59.81	-0.068565	-0.0595263		-0.717696	-0.570156		-0.16053	-0.0697603		-0.0836179	-0.0819236		-0.516026	-0.109327
59.91	-0.0697092	-0.0597431		-0.724718	-0.565351		-0.152315	-0.0683862		-0.0841672	-0.0829184		-0.500475	-0.105796
60.01	-0.0704193	-0.0594462		-0.731969	-0.560295		-0.144678	-0.0673272		-0.0840356	-0.0832421		-0.485251	-0.102463
60.11	-0.0706038	-0.0587986		-0.739295	-0.555146		-0.13764	-0.0665717		-0.0832472	-0.0826157		-0.470186	-0.0993886
60.21	-0.0702738	-0.0579727		-0.746523	-0.549973		-0.13118	-0.0660766		-0.0819009	-0.0809631		-0.455135	-0.0966036
60.31	-0.0695454	-0.0571457		-0.753462	-0.544766		-0.125233	-0.0657676		-0.0801636	-0.0784184		-0.439989	-0.0941041
60.41	-0.0686403	-0.0564997		-0.759905	-0.539439		-0.11969	-0.065539		-0.0782709	-0.0753257		-0.424671	-0.0918529
60.51	-0.0678712	-0.0561807		-0.765635	-0.533914		-0.114402	-0.0652542		-0.0765352	-0.0721991		-0.409139	-0.0897855
60.61	-0.0674822	-0.0562295		-0.770507	-0.528149		-0.109235	-0.0647792		-0.0752882	-0.0694834		-0.393407	-0.0878633
60.71	-0.0675485	-0.0566048		-0.774474	-0.522138		-0.104113	-0.0640288		-0.0747281	-0.0674718		-0.377542	-0.0860853
60.81	-0.0679759	-0.0571852		-0.777592	-0.515913		-0.099016	-0.0629695		-0.0749069	-0.0663063		-0.361655	-0.0844864
60.91	-0.0685005	-0.0577691		-0.780013	-0.50954		-0.0939842	-0.0616188		-0.0757306	-0.0659783		-0.345907	-0.0831365
61.01	-0.0687263	-0.0580873		-0.781991	-0.50308		-0.0891118	-0.0600434		-0.0769709	-0.0663373		-0.330505	-0.0821433
61.11	-0.068327	-0.057932		-0.783782	-0.496548		-0.0845212	-0.0583258		-0.0783602	-0.0671779		-0.315651	-0.0816094
61.21	-0.0671563	-0.0572405		-0.785535	-0.48991		-0.0803415	-0.0565583		-0.0796372	-0.068278		-0.30148	-0.0815489
61.31	-0.0652528	-0.0560974		-0.787277	-0.483088		-0.076707	-0.054844		-0.0805476	-0.0693986		-0.288058	-0.0818813
61.41	-0.0628394	-0.0547349		-0.788916	-0.475958		-0.0737577	-0.053297		-0.0808438	-0.0702836		-0.275383	-0.0824314
61.51	-0.0603111	-0.0534894		-0.790246	-0.468409		-0.0716279	-0.0520505		-0.0802905	-0.0706865		-0.263383	-0.0829365
61.61	-0.0580582	-0.0526316		-0.791021	-0.460404		-0.0703889	-0.0512293		-0.0787577	-0.0704701		-0.251962	-0.083152
61.71	-0.0563079	-0.052313		-0.791039	-0.451979		-0.0700307	-0.0509015		-0.0763006	-0.0696233		-0.241039	-0.0829311
61.81	-0.0551165	-0.0525659		-0.790154	-0.443243		-0.0704623	-0.0510772		-0.0731625	-0.0682617		-0.230556	-0.0822281
61.91	-0.0543684	-0.0533033		-0.788271	-0.434367		-0.0715118	-0.0517087		-0.0697741	-0.066627		-0.220477	-0.081098
62.01	-0.053794	-0.054358		-0.785352	-0.425479		-0.0729288	-0.0527021		-0.0667325	-0.0650938		-0.21078	-0.0796947
62.11	-0.0531368	-0.0555521		-0.781424	-0.416638		-0.0744493	-0.0539575		-0.0645658	-0.0640371		-0.201449	-0.0782015
62.21	-0.0522513	-0.0567349		-0.776587	-0.407839		-0.0758657	-0.0553663		-0.0635743	-0.0636773		-0.192482	-0.0767504
62.31	-0.0511042	-0.0577868		-0.771014	-0.399003		-0.0770291	-0.05681		-0.0638262	-0.064074		-0.183888	-0.0754176
62.41	-0.0497745	-0.0586198		-0.76495	-0.389999		-0.0778504	-0.0581608		-0.0651579	-0.0651262		-0.17569	-0.0742237
62.51	-0.048444	-0.0591928		-0.758703	-0.380722		-0.0782962	-0.0592826		-0.067182	-0.0665877		-0.167933	-0.0731463
62.61	-0.0473056	-0.0595574		-0.752523	-0.371126		-0.0783764	-0.060082		-0.069453	-0.0682021		-0.160684	-0.0721738
62.71	-0.0464998	-0.0597677		-0.746544	-0.361227		-0.0781547	-0.0605497		-0.0716511	-0.0697739		-0.153983	-0.0712938
62.81	-0.0461122	-0.0598491		-0.740771	-0.351104		-0.0777512	-0.0607621		-0.0735937	-0.0711693		-0.147842	-0.07049
62.91	-0.0461733	-0.0597982		-0.735091	-0.340879		-0.0773417	-0.0608812		-0.0752356	-0.072316		-0.142243	-0.0697426
63.01	-0.0466655	-0.0595978		-0.729266	-0.33066		-0.0771354	-0.0611467		-0.0766495	-0.0732032		-0.137139	-0.0690258
63.11	-0.0475482	-0.0592804		-0.723022	-0.320521		-0.0772571	-0.0617838		-0.0779072	-0.0738491		-0.132462	-0.0683005
63.21	-0.0487422	-0.0589168		-0.716147	-0.310504		-0.0777169	-0.0629223		-0.0790641	-0.0742656		-0.128145	-0.0675257
63.31	-0.0501256	-0.0586139		-0.708496	-0.300621		-0.0784104	-0.0645922		-0.0801636	-0.074457		-0.124116	-0.0666618
63.41	-0.0515344	-0.0585136		-0.699993	-0.290858		-0.0791195	-0.0667242		-0.0812371	-0.0744202		-0.120303	-0.0656701
63.51	-0.0527618	-0.0587521		-0.690632	-0.281199		-0.0795218	-0.0691487		-0.0823085	-0.0741434		-0.116635	-0.0645141
63.61	-0.053623	-0.0594008		-0.680466	-0.27163		-0.0793302	-0.0716573		-0.0834178	-0.0736346		-0.113057	-0.0631884
63.71	-0.0540391	-0.0604389		-0.66959	-0.262136		-0.0784014	-0.0740563		-0.0846148	-0.0729645		-0.10954	-0.0617434
63.81	-0.0540417	-0.0617529		-0.658141	-0.252704		-0.0767386	-0.0761684		-0.0859586	-0.0722691		-0.106078	-0.0602864
63.91	-0.0537729	-0.0631355		-0.646295	-0.243327		-0.0744911	-0.0778325		-0.0875172	-0.0717494		-0.102692	-0.0589809
64.01	-0.0534652	-0.0642893		-0.63426	-0.234027		-0.0719094	-0.0789071		-0.0893635	-0.0716424		-0.0994283	-0.058044
64.11	-0.053293	-0.064971		-0.622233	-0.224839		-0.0692197	-0.0793037		-0.0915253	-0.0720961		-0.0963624	-0.0576762
64.21	-0.0533465	-0.0650757		-0.610327	-0.215816		-0.066602	-0.0790104		-0.0939454	-0.0731356		-0.0935505	-0.0579916
64.31	-0.0536383	-0.0646379		-0.598572	-0.20702		-0.0641889	-0.0780919		-0.0964807	-0.0746631		-0.0910293	-0.0590149
64.41	-0.0541034	-0.0638307		-0.586908	-0.19853		-0.0620663	-0.07669		-0.098902	-0.0764578		-0.0888157	-0.0606819
64.51	-0.054616	-0.0629096		-0.575198	-0.1904		-0.0602737	-0.0750233		-0.100898	-0.078191		-0.0869031	-0.0628269
64.61	-0.0550607	-0.0620433		-0.563274	-0.18263		-0.0588321	-0.073334		-0.102181	-0.0795639		-0.0852655	-0.0651977
64.71	-0.0553447	-0.0613542		-0.550971	-0.175155		-0.0577608	-0.071813		-0.102603	-0.0803965		-0.0838678	-0.0675628
64.81	-0.0553974	-0.0609485		-0.538127	-0.167854		-0.0570765	-0.0705957		-0.10215	-0.0806313		-0.0826664	-0.069721
64.91	-0.0551711	-0.0609161		-0.524586	-0.160557		-0.0567936	-0.0697614		-0.10095	-0.0803327		-0.0816084	-0.0715015
65.01	-0.0546401	-0.061311		-0.510202	-0.153147		-0.0569263	-0.0693301		-0.0992638	-0.0796776		-0.0806251	-0.0727537
65.11	-0.0538078	-0.0620444		-0.494911	-0.145612		-0.0574658	-0.0692557		-0.097385	-0.0788634		-0.0796502	-0.07336
65.21	-0.0527067	-0.0629528		-0.478768	-0.138052		-0.058358	-0.0694431		-0.0955455	-0.0780568		-0.0786741	-0.0733113
65.31	-0.0513979	-0.0638307		-0.461939	-0.130673		-0.0595029	-0.0697503		-0.0939104	-0.0773932		-0.0777465	-0.0727123
65.41	-0.0499704	-0.064431		-0.444707	-0.123776		-0.0607551	-0.0699879		-0.0925779	-0.0769767		-0.0769761	-0.0717814
65.51	-0.0485381	-0.0645188		-0.427461	-0.117606		-0.0619455	-0.0699291		-0.0915818	-0.0768763		-0.0765272	-0.0708376
65.61	-0.0472021	-0.0638968		-0.41059	-0.112265		-0.062967	-0.0694045		-0.0909104	-0.0771073		-0.0765418	-0.0701606
65.71	-0.0460459	-0.0624743		-0.394363	-0.107708		-0.0637662	-0.068374		-0.0905119	-0.0776279		-0.0770636	-0.0699069
65.81	-0.0451382	-0.0602925		-0.378928	-0.103744		-0.0643407	-0.0669295		-0.0902931	-0.0783404		-0.0780348	-0.0701093
65.91	-0.0445326	-0.0575247		-0.364313	-0.100036		-0.0647398	-0.0652949		-0.0901201	-0.07909		-0.0792962	-0.0706777
66.01	-0.0442771	-0.0544764		-0.350426	-0.0962246		-0.0651015	-0.0637974		-0.089819	-0.0796699		-0.080594	-0.0713959
66.11	-0.0444239	-0.0514443		-0.337107	-0.0921209		-0.0656139	-0.0626899		-0.0892281	-0.0798881		-0.0816839	-0.0719885
66.21	-0.044956	-0.0486447		-0.324188	-0.0877269		-0.0663956	-0.0620893		-0.0882528	-0.0796344		-0.0824169	-0.0722569
66.31	-0.0457788	-0.0462126		-0.311502	-0.0832338		-0.0674917	-0.0619772		-0.0868688	-0.0788832		-0.0827424	-0.0720926
66.41	-0.0467201	-0.0442022		-0.298883	-0.0789956		-0.0688736	-0.0621998		-0.0851212	-0.0776939		-0.0827079	-0.0714771
66.51	-0.047531	-0.0426295		-0.286168	-0.0753187		-0.0704824	-0.0624554		-0.083122	-0.0762112		-0.0824453	-0.0704795
66.61	-0.0479958	-0.0415022		-0.273262	-0.072365		-0.0722689	-0.0623937		-0.0809982	-0.0746186		-0.0820777	-0.0692082
66.71	-0.0480269	-0.0407853		-0.260177	-0.0701509		-0.0741377	-0.061824		-0.0788491	-0.0730639		-0.0816818	-0.0677605
66.81	-0.0476663	-0.0404001		-0.247032	-0.0685479		-0.0759453	-0.0607302		-0.0767457	-0.0716532		-0.0812875	-0.0662206
66.91	-0.0470857	-0.0402241		-0.234059	-0.0672917		-0.0774995	-0.0592714		-0.0747304	-0.0704516		-0.0808781	-0.0646592
67.01	-0.0465652	-0.0401209		-0.221586	-0.0661172		-0.0785829	-0.0577677		-0.0728199	-0.0694882		-0.080401	-0.0631467
67.11	-0.0463481	-0.0400358		-0.209909	-0.0648528		-0.079063	-0.0565221		-0.0710278	-0.0687935		-0.079813	-0.0617902
67.21	-0.0465719	-0.0399226		-0.199195	-0.0634233		-0.0789002	-0.0557019		-0.069371	-0.0684002		-0.0790879	-0.0606998
67.31	-0.0472685	-0.0397121		-0.189489	-0.0618488		-0.0781468	-0.0553379		-0.067869	-0.0683418		-0.0782156	-0.0599854
67.41	-0.0483636	-0.0393121		-0.180707	-0.0602306		-0.0769466	-0.0553244		-0.0665443	-0.0686527		-0.0772028	-0.0597561
67.51	-0.0496853	-0.0386251		-0.172643	-0.0586645		-0.0755217	-0.0554351		-0.065421	-0.0693667		-0.0760689	-0.0601218
67.61	-0.051039	-0.0376666		-0.165058	-0.0572124		-0.0740782	-0.0554598		-0.0645053	-0.0704845		-0.0748291	-0.0611427
67.71	-0.0522496	-0.0365532		-0.157752	-0.0559022		-0.0727574	-0.0552646		-0.063776	-0.0719455		-0.0734993	-0.0627507
67.81	-0.0531626	-0.0354818		-0.150568	-0.0547274		-0.0716351	-0.0547923		-0.0631841	-0.0736274		-0.0720965	-0.0647455
67.91	-0.0536438	-0.0347295		-0.14339	-0.0536637		-0.0707214	-0.054062		-0.0626538	-0.075346		-0.0706393	-0.0667935
68.01	-0.0535805	-0.0346072		-0.136148	-0.0527395		-0.069961	-0.0531709		-0.0620868	-0.0768791		-0.0691418	-0.068449
68.11	-0.0529228	-0.0353721		-0.128824	-0.0519659		-0.0692926	-0.0522572		-0.0614223	-0.0780747		-0.0676097	-0.0693568
68.21	-0.0517286	-0.0371096		-0.121467	-0.0513223		-0.0687205	-0.0514337		-0.0606773	-0.0788575		-0.0660615	-0.0693579
68.31	-0.0501646	-0.0397013		-0.114189	-0.0507559		-0.068317	-0.0507838		-0.0599485	-0.0792253		-0.0645301	-0.0684872
68.41	-0.0485069	-0.0428258		-0.107168	-0.0502028		-0.0682231	-0.0503611		-0.0594119	-0.0792497		-0.0630624	-0.0669738
68.51	-0.0471231	-0.0460006		-0.10064	-0.0496835		-0.068597	-0.0502146		-0.0593156	-0.079068		-0.0617186	-0.0652355
68.61	-0.0463072	-0.0488053		-0.0948174	-0.0492445		-0.0694941	-0.0504422		-0.0598766	-0.0788199		-0.0605545	-0.0637287
68.71	-0.0461891	-0.0509864		-0.0898247	-0.0489437		-0.0708771	-0.0511037		-0.0612029	-0.0786129		-0.0596171	-0.0627635
68.81	-0.0467327	-0.0524592		-0.0856966	-0.0488501		-0.0726184	-0.0522102		-0.0632911	-0.0785223		-0.0589449	-0.0624913
68.91	-0.0477366	-0.0533075		-0.0823777	-0.0490403		-0.0745	-0.053724		-0.0660267	-0.0785914		-0.0585685	-0.0629056
69.01	-0.0488577	-0.0537491		-0.0797257	-0.0495621		-0.076221	-0.0555707		-0.0691917	-0.0788248		-0.0585127	-0.0638457
69.11	-0.0497855	-0.0539999		-0.0775716	-0.0504073		-0.0775276	-0.0576984		-0.0725388	-0.0791734		-0.0587842	-0.0650941
69.21	-0.0503317	-0.0542381		-0.0757721	-0.0515117		-0.0783177	-0.0600274		-0.0758405	-0.0795739		-0.0593501	-0.0664688
69.31	-0.0504321	-0.0546042		-0.0742119	-0.0527544		-0.078643	-0.0624391		-0.07889	-0.079953		-0.0601362	-0.0678276
69.41	-0.0501471	-0.0552005		-0.0728036	-0.0539732		-0.0787098	-0.0647759		-0.0815015	-0.0802275		-0.0610277	-0.0690679
69.51	-0.0496477	-0.0560754		-0.0714882	-0.0550498		-0.0788532	-0.0668402		-0.083515	-0.0803077		-0.0618733	-0.0701274
69.61	-0.0491139	-0.0572294		-0.0702381	-0.0559408		-0.0793579	-0.0684564		-0.0848381	-0.0801288		-0.0625466	-0.0709787
69.71	-0.0486899	-0.0586376		-0.0690507	-0.0566774		-0.08038	-0.0695542		-0.085468	-0.07967		-0.0629946	-0.0716115
69.81	-0.0484834	-0.0602483		-0.0679481	-0.0573655		-0.0819475	-0.0701723		-0.0854917	-0.0789546		-0.0632394	-0.0720307
69.91	-0.0485664	-0.0619826		-0.0669769	-0.058181		-0.0839595	-0.0704583		-0.0850862	-0.0780504		-0.063379	-0.0722565
70.01	-0.048978	-0.0637358		-0.0662064	-0.0592806		-0.0861914	-0.0706555		-0.0845056	-0.0770543		-0.0635828	-0.0723231
70.11	-0.0497301	-0.0653689		-0.0656957	-0.0607365		-0.0883902	-0.0709896		-0.083977	-0.0760505		-0.0640197	-0.0722829
70.21	-0.0507998	-0.0667533		-0.0654686	-0.0625349		-0.0903403	-0.0716217		-0.0836443	-0.0751203		-0.0647953	-0.0722142
70.31	-0.0521288	-0.0677978		-0.0655133	-0.0645759		-0.0918649	-0.0726493		-0.0835669	-0.0743431		-0.0659497	-0.0722215
70.41	-0.0536236	-0.0684482		-0.0657819	-0.0666682		-0.0928255	-0.0741059		-0.08372	-0.0737959		-0.0674574	-0.0724355
70.51	-0.055161	-0.0686871		-0.0661909	-0.0685642		-0.0931292	-0.0759568		-0.0839979	-0.0735403		-0.0692367	-0.0730061
70.61	-0.0566231	-0.068525		-0.0666379	-0.0700892		-0.0927523	-0.0780882		-0.0842601	-0.0735896		-0.0711915	-0.0740283
70.71	-0.0579094	-0.0679981		-0.0670221	-0.0711566		-0.0917309	-0.0803303		-0.0843658	-0.0739367		-0.0732191	-0.0754987
70.81	-0.058936	-0.0671762		-0.0672449	-0.0717679		-0.0901586	-0.0824599		-0.0841748	-0.0745571		-0.0752086	-0.0773167
70.91	-0.0596359	-0.0661626		-0.0672102	-0.072015		-0.0881874	-0.0842009		-0.083548	-0.0754091		-0.0770413	-0.0792843
71.01	-0.0599613	-0.0650931		-0.0668304	-0.0720122		-0.0860237	-0.0852239		-0.0823498	-0.0764392		-0.0785885	-0.0811219
71.11	-0.0599063	-0.0640906		-0.0660616	-0.0718325		-0.0838784	-0.0852437		-0.0805039	-0.0775939		-0.0797408	-0.0825864
71.21	-0.0595272	-0.0632268		-0.0649135	-0.0715065		-0.081921	-0.0841679		-0.0780444	-0.078793		-0.0804692	-0.0835268
71.31	-0.058943	-0.0625212		-0.0634489	-0.0710223		-0.0802775	-0.0821075		-0.0751173	-0.0799274		-0.0808298	-0.0838844
71.41	-0.0583356	-0.0619409		-0.0617842	-0.0703372		-0.0790302	-0.0793774		-0.0719807	-0.080858		-0.0809641	-0.0836928
71.51	-0.0579371	-0.0614296		-0.0600869	-0.0694355		-0.0782204	-0.0764809		-0.0689889	-0.0814241		-0.0810931	-0.0830755
71.61	-0.0579227	-0.0609532		-0.0585224	-0.0683206		-0.0778546	-0.0739005		-0.0664663	-0.0815144		-0.0814179	-0.0821935
71.71	-0.0583468	-0.0604721		-0.0572007	-0.0670126		-0.0778822	-0.0719447		-0.0646428	-0.0811079		-0.0820311	-0.0811768
71.81	-0.0591424	-0.0599394		-0.0561729	-0.065548		-0.0781913	-0.0707451		-0.0636535	-0.0802747		-0.0829147	-0.0801187
71.91	-0.0601209	-0.0593007		-0.0554323	-0.0639718		-0.0786086	-0.0702554		-0.0635385	-0.0791759		-0.0839391	-0.0790756
72.01	-0.0609911	-0.0584973		-0.0549143	-0.0623161		-0.0789106	-0.0702624		-0.064249	-0.0780531		-0.0848767	-0.0780622
72.11	-0.0615149	-0.0574823		-0.0545305	-0.0606136		-0.0789186	-0.0705133		-0.0656767	-0.077113		-0.0855173	-0.0770562
72.21	-0.0615793	-0.0562549		-0.0542004	-0.0588992		-0.0785599	-0.0708012		-0.0676595	-0.0764547		-0.085734	-0.076047
72.31	-0.061196	-0.0548646		-0.0538523	-0.0572093		-0.0778701	-0.070967		-0.0699811	-0.0760685		-0.0854833	-0.0750401
72.41	-0.0605022	-0.0534111		-0.0534235	-0.0555873		-0.0769924	-0.0708995		-0.0723716	-0.0758358		-0.084805	-0.0740575
72.51	-0.0597448	-0.0520134		-0.0528646	-0.054099		-0.0761661	-0.0705374		-0.0745245	-0.0755537		-0.0838182	-0.0731272
72.61	-0.0591518	-0.0507479		-0.0521657	-0.0528155		-0.0756168	-0.0698734		-0.0762119	-0.0750595		-0.0826554	-0.0722468
72.71	-0.0588667	-0.0496785		-0.0513559	-0.0518111		-0.0755033	-0.0689376		-0.0773296	-0.0742661		-0.0814082	-0.0714098
72.81	-0.0589474	-0.0488536		-0.0505018	-0.0511637		-0.0759168	-0.0677967		-0.0778972	-0.0731617		-0.080126	-0.0706088
72.91	-0.0593666	-0.0483059		-0.0497079	-0.0509437		-0.0768811	-0.0665534		-0.078058	-0.0718096		-0.0788159	-0.0698362
73.01	-0.0600155	-0.0480354		-0.0491109	-0.0511771		-0.0783451	-0.0653448		-0.0780719	-0.0703416		-0.0774449	-0.0690741
73.11	-0.0607635	-0.0480129		-0.048831	-0.0518454		-0.0801741	-0.0643117		-0.0781979	-0.0689002		-0.0759754	-0.0682784
73.21	-0.0614953	-0.0482127		-0.0489375	-0.0528854		-0.0821973	-0.063571		-0.0785964	-0.0676081		-0.0743837	-0.0674148
73.31	-0.0621109	-0.0486134		-0.0494478	-0.0541901		-0.0842133	-0.0632141		-0.0793261	-0.0665687		-0.0726587	-0.0664634
73.41	-0.0625253	-0.0491974		-0.050327	-0.0555992		-0.0859895	-0.0633066		-0.0803437	-0.0658655		-0.070802	-0.0654182
73.51	-0.0626778	-0.0499477		-0.0514855	-0.0569373		-0.0872685	-0.0638889		-0.0815174	-0.0655604		-0.0688303	-0.0642754
73.61	-0.0625577	-0.0508404		-0.0528096	-0.0580883		-0.0878422	-0.0649596		-0.0827075	-0.065678		-0.0667814	-0.0630139
73.71	-0.0621896	-0.0518513		-0.0542048	-0.0589995		-0.0876298	-0.0664579		-0.0837878	-0.066196		-0.0646896	-0.0616625
73.81	-0.0616323	-0.0529566		-0.0555978	-0.0596811		-0.0866842	-0.0682621		-0.0846453	-0.0670456		-0.0625816	-0.0603089
73.91	-0.0609784	-0.0541322		-0.056937	-0.0602012		-0.085192	-0.0701904		-0.08518	-0.0681115		-0.0604756	-0.0590995
74.01	-0.0603475	-0.0553465		-0.0581921	-0.0606394		-0.083461	-0.0720062		-0.0853066	-0.0692419		-0.0583819	-0.0582314
74.11	-0.0598342	-0.0565585		-0.059344	-0.0610725		-0.0817824	-0.0734956		-0.0849842	-0.0703119		-0.0563151	-0.0578529
74.21	-0.0594843	-0.0577468		-0.0603723	-0.0615759		-0.0803569	-0.0745381		-0.0842378	-0.0712503		-0.0543147	-0.058012
74.31	-0.0592947	-0.0589114		-0.0612548	-0.0622228		-0.0792975	-0.0751121		-0.0831581	-0.0720399		-0.0524464	-0.058659
74.41	-0.0592134	-0.060073		-0.0619681	-0.0630812		-0.0786288	-0.0752936		-0.081902	-0.0727174		-0.0508023	-0.0596464
74.51	-0.0591395	-0.0612786		-0.0624866	-0.0641757		-0.0782933	-0.0752557		-0.0806754	-0.0733677		-0.0494944	-0.0607444
74.61	-0.0589712	-0.0625861		-0.0627971	-0.0654768		-0.0782025	-0.0751932		-0.0796465	-0.0740815		-0.0486046	-0.0617521
74.71	-0.0586536	-0.0640053		-0.0629184	-0.0669022		-0.0782599	-0.0752417		-0.0789298	-0.0749102		-0.0481582	-0.0625397
74.81	-0.0581801	-0.065492		-0.0629026	-0.0683165		-0.0783601	-0.0754741		-0.0785873	-0.0758617		-0.0481234	-0.0630476
74.91	-0.0575926	-0.0669481		-0.0628356	-0.0695316		-0.0783887	-0.0759008		-0.0786283	-0.0769001		-0.0484112	-0.0632869
75.01	-0.0569818	-0.0682467		-0.062831	-0.0703569		-0.078236	-0.0764811		-0.0790078	-0.0779429		-0.0488826	-0.0633412
75.11	-0.0564449	-0.0693047		-0.0629851	-0.0706598		-0.0778607	-0.0771691		-0.0796566	-0.0788891		-0.0494117	-0.0633312
75.21	-0.0560304	-0.0700988		-0.0633566	-0.0703694		-0.0772844	-0.0779198		-0.0805197	-0.07966		-0.0499121	-0.0633576
75.31	-0.0557359	-0.0706655		-0.0639667	-0.0694762		-0.0765889	-0.0786882		-0.0815567	-0.0802014		-0.0503356	-0.0634984
75.41	-0.0555081	-0.0711005		-0.064799	-0.0680383		-0.0759154	-0.0794301		-0.0827423	-0.0804834		-0.0506721	-0.0638085
75.51	-0.0552462	-0.0715475		-0.0658013	-0.0661723		-0.0754637	-0.0801049		-0.0840577	-0.0805012		-0.0509478	-0.0643264
75.61	-0.0548648	-0.0721099		-0.0668952	-0.0640182		-0.0754319	-0.0806896		-0.0854597	-0.0802714		-0.0512197	-0.0650891
75.71	-0.0543552	-0.0727996		-0.0679869	-0.061738		-0.0759396	-0.08115		-0.0868934	-0.0798246		-0.0515855	-0.066115
75.81	-0.0537886	-0.073535		-0.068968	-0.0595147		-0.0770229	-0.0814357		-0.0882935	-0.0792047		-0.0521865	-0.0674025
75.91	-0.0533164	-0.0741415		-0.0697154	-0.0575502		-0.0786342	-0.0814803		-0.0895848	-0.0784692		-0.0532076	-0.0689303
76.01	-0.0531552	-0.0743957		-0.0700969	-0.0560073		-0.0806486	-0.0812243		-0.0906818	-0.0776856		-0.0548702	-0.0706626
76.11	-0.0534686	-0.0741374		-0.0700279	-0.0549538		-0.0829145	-0.0806713		-0.0915059	-0.0769275		-0.0573291	-0.0725613
76.21	-0.0543029	-0.0732863		-0.0695054	-0.0543597		-0.0852616	-0.079866		-0.0919999	-0.0762799		-0.0605926	-0.0745356
76.31	-0.0555865	-0.0718426		-0.0686089	-0.0540976		-0.0874966	-0.0788901		-0.092129	-0.0758391		-0.0645209	-0.0764347
76.41	-0.0571295	-0.0698862		-0.0675006	-0.0539442		-0.0894034	-0.0778622		-0.0918802	-0.075713		-0.0688253	-0.0780476
76.51	-0.0586471	-0.0675762		-0.0664057	-0.0536764		-0.0907505	-0.0769316		-0.0912666	-0.0760084		-0.0730785	-0.0791132
76.61	-0.059911	-0.0651035		-0.0654954	-0.0531611		-0.0913738	-0.0762178		-0.0903238	-0.0767661		-0.0768785	-0.0794423
76.71	-0.0608081	-0.0626341		-0.0648376	-0.0523575		-0.0912303	-0.0757665		-0.0890844	-0.0779667		-0.0799877	-0.0790042
76.81	-0.06134	-0.0603065		-0.0643962	-0.0513174		-0.090399	-0.0755473		-0.0875769	-0.0795346		-0.0823368	-0.0779284
76.91	-0.061623	-0.0582318		-0.0640313	-0.0501847		-0.0890809	-0.0754535		-0.0858256	-0.081339		-0.0840254	-0.0765044
77.01	-0.0618753	-0.0564864		-0.0635087	-0.0491467		-0.0875861	-0.0752971		-0.0838593	-0.0832001		-0.085308	-0.075158
77.11	-0.0622908	-0.0550932		-0.0626199	-0.048371		-0.0861996	-0.0748798		-0.0817318	-0.0849417		-0.0864459	-0.0742495
77.21	-0.0629686	-0.0540259		-0.0612664	-0.0480013		-0.0850954	-0.0740896		-0.0795055	-0.0864345		-0.0876081	-0.0739662
77.31	-0.0639121	-0.0532091		-0.0594621	-0.0481584		-0.0843344	-0.0729049		-0.0772495	-0.0876003		-0.0888693	-0.0743209
77.41	-0.0650294	-0.0525183		-0.0573335	-0.048936		-0.0838646	-0.0713949		-0.0750405	-0.0884115		-0.0902103	-0.0751511
77.51	-0.0661388	-0.0517836		-0.0551069	-0.0503722		-0.0835282	-0.0696985		-0.0729623	-0.0888897		-0.0915207	-0.0761285
77.61	-0.0670615	-0.0508601		-0.0530131	-0.0524425		-0.0831467	-0.0679355		-0.071088	-0.0890773		-0.0926463	-0.0768881
77.71	-0.0676873	-0.0496815		-0.0512415	-0.0550606		-0.0825919	-0.0662204		-0.0694561	-0.0890138		-0.093438	-0.0771485
77.81	-0.0679756	-0.0482614		-0.0499395	-0.057789		-0.0817887	-0.0646687		-0.0680686	-0.0887338		-0.0937542	-0.0767178
77.91	-0.0678631	-0.0466032		-0.0484969	-0.0604322		-0.0804411	-0.063058		-0.0664876	-0.0883858		-0.0936691	-0.0758814
78.01	-0.0674532	-0.0448415		-0.0470176	-0.0628053		-0.0785821	-0.0614959		-0.0646578	-0.0879835		-0.0930417	-0.0745652
78.11	-0.0668556	-0.0430933		-0.0455971	-0.0647778		-0.0762881	-0.0600305		-0.0625625	-0.0875099		-0.0917589	-0.0727345
78.21	-0.0661336	-0.0414773		-0.044294	-0.0662761		-0.0736701	-0.0586742		-0.0602451	-0.0869221		-0.0897624	-0.070423
78.31	-0.0653023	-0.0401159		-0.0431293	-0.0672833		-0.070873	-0.0574095		-0.0578096	-0.0861518		-0.0870489	-0.0677339
78.41	-0.064329	-0.0391342		-0.0420861	-0.067841		-0.0680762	-0.056189		-0.0554202	-0.0851053		-0.0836702	-0.0648399
78.51	-0.0631339	-0.0386174		-0.0411208	-0.0680185		-0.0654864	-0.0549174		-0.0532904	-0.0836703		-0.0797324	-0.0619744
78.61	-0.0616323	-0.0385505		-0.0401988	-0.0678787		-0.0632682	-0.0534772		-0.051595	-0.0817572		-0.0753651	-0.0593358
78.71	-0.0597731	-0.0388575		-0.0392975	-0.0674765		-0.0614998	-0.0518141		-0.050428	-0.0793189		-0.0706876	-0.0570323
78.81	-0.0575406	-0.0394037		-0.0384059	-0.0668591		-0.060173	-0.0499422		-0.0498026	-0.0763502		-0.0658085	-0.0550808
78.91	-0.0549542	-0.0399965		-0.0375247	-0.0660689		-0.0591927	-0.047944		-0.0496504	-0.0728885		-0.0608247	-0.0534066
79.01	-0.0520653	-0.0403939		-0.0366761	0		-0.0583819	-0.0459679		-0.0498242	-0.0690153		-0.0558245	-0.0518548
79.11	0	0		0	0		0	0		0	0		0	0
79.21	0	0		0	0		0	0		0	0		0	0
79.31	0	0		0	0		0	0		0	0		0	0
79.41	0	0		0	0		0	0		0	0		0	0
79.51	0	0		0	0		0	0		0	0		0	0
79.61	0	0		0	0		0	0		0	0		0	0
79.71	0	0		0	0		0	0		0	0		0	0
79.81	0	0		0	0		0	0		0	0		0	0
79.91	0	0		0	0		0	0		0	0		0	0
80.01	0	0		0			0	0		0	0		0	0

## Sheet: DSC Fig. 4a
	Leu-CMP		Lys-CMP			Pro-CMP			N2pic-CMP			Nchx-CMP			Nlys-CMP			Nme2ae-CMP			Nphe-CMP
Temperature (°C)	DH (kcal/mol)		Temperature (°C)	DH (kcal/mol)		Temperature (°C)	DH (kcal/mol)		Temperature (°C)	DH (kcal/mol)		Temperature (°C)	DH (kcal/mol)		Temperature (°C)	DH (kcal/mol)		Temperature (°C)	DH (kcal/mol)		Temperature (°C)	DH (kcal/mol)
23.8558	0		23.8514	0		23.8568	0		23.8581	0		23.8569	0		23.8512	0		23.8515	0		23.8514	0
23.8726	0.000282		23.8683	0.000482		23.8735	7.8e-05		23.8749	6.9e-05		23.8735	-0.000277		23.8679	-0.000258		23.8682	-6.9e-05		23.868	2.3e-05
23.8892	0.000233		23.8848	0.000265		23.8902	-0.000266		23.8914	4e-06		23.8901	-0.000536		23.8846	-0.000495		23.8849	-0.000143		23.8847	0.000322
23.9058	0.000203		23.9014	0.000133		23.9069	-0.000208		23.9081	8.6e-05		23.9067	-0.000751		23.9012	-0.000355		23.9014	0.000102		23.9014	0.000374
23.9224	7.3e-05		23.9181	0.00029		23.9237	-0.000468		23.9249	0.000262		23.9235	-0.001007		23.918	-0.000298		23.9179	0.000186		23.918	0.000277
23.9392	0.00031		23.9347	0.000408		23.9404	-0.0004		23.9417	0.000261		23.9402	-0.00103		23.9349	-0.000182		23.9348	0.000651		23.9348	0.000293
23.956	8.5e-05		23.9515	0.000426		23.9571	-0.000528		23.9585	0.000436		23.957	-0.001226		23.9518	-3.3e-05		23.9515	0.000839		23.9515	0.000285
23.9725	0.000268		23.9683	0.000596		23.9738	-0.000434		23.9753	0.000596		23.9738	-0.001502		23.9684	-0.000188		23.9684	0.000883		23.9681	0.000149
23.9894	0.001177		23.9852	0.00108		23.9906	0.000201		23.9922	0.000934		23.9905	-0.000989		23.9851	0.000118		23.9853	0.001139		23.9849	0.000804
24.0063	0.001719		24.002	0.001303		24.0073	0.000625		24.009	0.001468		24.0075	-0.000754		24.0017	0.000496		24.0022	0.001697		24.0018	0.001205
24.023	0.001803		24.0187	0.00171		24.0241	0.00092		24.0258	0.001633		24.0242	-0.000785		24.0184	0.000532		24.0192	0.00211		24.0186	0.00178
24.0399	0.001787		24.0355	0.001696		24.0407	0.00133		24.0427	0.00175		24.0411	-0.000877		24.0351	0.000217		24.036	0.002558		24.0355	0.002038
24.0567	0.001891		24.0522	0.001694		24.0572	0.001347		24.0596	0.001794		24.0578	-0.0011		24.052	0.000484		24.0526	0.003097		24.0522	0.002226
24.0733	0.002115		24.069	0.002081		24.074	0.001517		24.0763	0.001988		24.0746	-0.000998		24.0688	0.000728		24.0693	0.003432		24.0687	0.002417
24.0902	0.00259		24.0858	0.0025		24.0908	0.001883		24.0932	0.002146		24.0914	-0.001282		24.0855	0.000938		24.0863	0.003635		24.0855	0.002675
24.1067	0.002685		24.1024	0.002514		24.1073	0.002045		24.1099	0.002366		24.1082	-0.001267		24.1023	0.000725		24.1031	0.003954		24.102	0.003011
24.1231	0.002967		24.1189	0.002553		24.1237	0.002354		24.1262	0.00268		24.1246	-0.001461		24.1188	0.000721		24.1196	0.004157		24.1185	0.003548
24.1394	0.00316		24.1352	0.00283		24.1401	0.002444		24.1425	0.003137		24.141	-0.001855		24.1352	0.000319		24.1358	0.004071		24.1348	0.0038
24.1555	0.002872		24.1512	0.002952		24.1565	0.002515		24.1589	0.003309		24.1572	-0.002216		24.1516	2.1e-05		24.1522	0.004117		24.1511	0.004309
24.172	0.002859		24.1674	0.002994		24.1729	0.002662		24.1753	0.003576		24.1736	-0.002491		24.168	-0.000176		24.1686	0.004298		24.1675	0.004467
24.1882	0.002318		24.1835	0.002741		24.1893	0.002389		24.1917	0.003488		24.1901	-0.00354		24.1843	-0.000706		24.185	0.004283		24.1838	0.004216
24.2045	0.002036		24.1996	0.002878		24.2056	0.002072		24.2081	0.003261		24.2064	-0.004072		24.2007	-0.00147		24.2014	0.004063		24.2002	0.003712
24.221	0.002422		24.2157	0.002836		24.222	0.001967		24.2247	0.003374		24.2227	-0.004344		24.217	-0.001996		24.2177	0.004196		24.2165	0.003481
24.2372	0.002506		24.232	0.002879		24.2384	0.001816		24.241	0.003659		24.239	-0.004584		24.2334	-0.002153		24.234	0.004119		24.2328	0.003467
24.2535	0.002434		24.2483	0.002765		24.255	0.002166		24.2573	0.003662		24.2554	-0.004855		24.2498	-0.002638		24.2503	0.003998		24.2491	0.003835
24.2698	0.001987		24.2645	0.002797		24.2713	0.001986		24.2735	0.003667		24.2716	-0.005091		24.2662	-0.003176		24.2667	0.004279		24.2655	0.003792
24.2861	0.001624		24.2809	0.002711		24.2877	0.002235		24.2898	0.00375		24.2878	-0.005321		24.2826	-0.003692		24.283	0.004337		24.2821	0.003854
24.3025	0.001588		24.2973	0.002847		24.3043	0.002042		24.3064	0.003369		24.304	-0.005761		24.2989	-0.003923		24.2995	0.004425		24.2985	0.003763
24.3192	0.001481		24.3139	0.002802		24.321	0.001913		24.3232	0.003209		24.3206	-0.00589		24.3154	-0.004209		24.3162	0.00439		24.3153	0.003537
24.3358	0.001655		24.3306	0.002688		24.3378	0.002143		24.34	0.002868		24.3375	-0.005708		24.3322	-0.004263		24.333	0.004451		24.332	0.003616
24.3525	0.002115		24.3475	0.002888		24.3547	0.002663		24.3568	0.003097		24.3542	-0.005576		24.3488	-0.004332		24.3499	0.004733		24.3488	0.00337
24.3692	0.002427		24.3643	0.003015		24.3715	0.002544		24.3734	0.003067		24.3709	-0.005659		24.3655	-0.004406		24.3665	0.004756		24.3657	0.003762
24.3859	0.0022		24.3811	0.003096		24.3881	0.002467		24.39	0.003016		24.3876	-0.005904		24.3822	-0.004703		24.3831	0.004599		24.3824	0.003499
24.4027	0.002365		24.3979	0.003045		24.4049	0.002211		24.4066	0.003008		24.4044	-0.005925		24.399	-0.004809		24.3997	0.004786		24.3991	0.003858
24.4191	0.001877		24.4146	0.003045		24.4218	0.00225		24.4231	0.002859		24.4211	-0.006278		24.4158	-0.004802		24.4164	0.004835		24.4158	0.003974
24.4358	0.002084		24.4313	0.002813		24.4387	0.002276		24.4399	0.002745		24.4377	-0.006298		24.4324	-0.004927		24.4331	0.005036		24.4325	0.004081
24.4524	0.002112		24.4479	0.002971		24.4554	0.002217		24.4565	0.002742		24.4543	-0.00647		24.4491	-0.004832		24.4499	0.005236		24.4494	0.00399
24.4691	0.002206		24.4646	0.002629		24.4721	0.002499		24.4734	0.002834		24.471	-0.006719		24.4658	-0.00453		24.4665	0.005053		24.4662	0.004093
24.486	0.002266		24.4812	0.00272		24.4887	0.00233		24.49	0.003024		24.4878	-0.006663		24.4825	-0.004248		24.4831	0.005511		24.4828	0.004263
24.5029	0.002403		24.4976	0.002813		24.5054	0.002648		24.5065	0.003515		24.5045	-0.006476		24.4992	-0.004419		24.4997	0.005635		24.4996	0.00455
24.5196	0.002561		24.5144	0.003218		24.522	0.002742		24.5231	0.003702		24.5212	-0.006296		24.516	-0.004279		24.5165	0.006079		24.5161	0.005147
24.5363	0.002664		24.5311	0.003552		24.5387	0.002608		24.5397	0.003836		24.5379	-0.006343		24.5326	-0.004171		24.5333	0.006428		24.5327	0.005496
24.553	0.002422		24.5477	0.003707		24.5551	0.002173		24.5562	0.003551		24.5546	-0.006659		24.5494	-0.004427		24.5499	0.006644		24.5495	0.005829
24.5696	0.001925		24.5645	0.003656		24.5717	0.001958		24.5728	0.003188		24.5713	-0.006955		24.5661	-0.004597		24.5667	0.006704		24.5661	0.005774
24.5865	0.001506		24.5814	0.003707		24.5887	0.002032		24.5898	0.003061		24.5879	-0.006921		24.5829	-0.004775		24.5836	0.006863		24.5829	0.005988
24.6032	0.001045		24.5982	0.003641		24.6054	0.002141		24.6065	0.002844		24.6045	-0.007354		24.5997	-0.005019		24.6004	0.00669		24.5997	0.00614
24.6198	0.000636		24.6149	0.003429		24.6218	0.002026		24.6231	0.002688		24.6212	-0.00722		24.6164	-0.005282		24.6171	0.006301		24.6166	0.006465
24.6366	-4.9e-05		24.632	0.00388		24.6383	0.001719		24.6397	0.002637		24.638	-0.007676		24.6331	-0.005468		24.6338	0.006037		24.6332	0.006708
24.6533	-0.000257		24.6489	0.003844		24.655	0.00173		24.6564	0.002843		24.6546	-0.007598		24.6499	-0.005627		24.6507	0.006177		24.6498	0.006907
24.67	-0.00049		24.6657	0.004116		24.6717	0.00138		24.6732	0.002675		24.6716	-0.007732		24.6666	-0.00586		24.6675	0.006232		24.6664	0.007236
24.6866	-0.000626		24.6828	0.004011		24.6883	0.00095		24.69	0.002531		24.6883	-0.007729		24.6832	-0.006243		24.6842	0.005907		24.683	0.007124
24.7034	-0.000945		24.6999	0.004044		24.7049	0.000515		24.7069	0.002446		24.7051	-0.007923		24.7	-0.006206		24.7011	0.00588		24.6997	0.007087
24.7202	-0.001529		24.7167	0.003773		24.7215	0.000387		24.7237	0.002305		24.7218	-0.008133		24.7167	-0.006413		24.7176	0.005748		24.7166	0.007029
24.7369	-0.002333		24.7335	0.003478		24.738	2.4e-05		24.7404	0.00225		24.7384	-0.008421		24.7334	-0.00681		24.7345	0.005472		24.7332	0.006967
24.7538	-0.002555		24.7502	0.003109		24.7546	-0.000108		24.7572	0.002575		24.7551	-0.008237		24.7501	-0.006666		24.7512	0.005485		24.7499	0.006948
24.7705	-0.002926		24.7669	0.003076		24.7713	-0.000189		24.7739	0.002766		24.7718	-0.008355		24.7668	-0.00671		24.7679	0.0055		24.7667	0.006877
24.787	-0.002838		24.7836	0.003054		24.7878	-0.000439		24.7902	0.003272		24.7887	-0.008142		24.7834	-0.006562		24.7847	0.005765		24.7834	0.007339
24.8037	-0.002892		24.8002	0.003188		24.8044	-0.000706		24.8069	0.00372		24.8056	-0.007699		24.8002	-0.006537		24.8014	0.005983		24.8001	0.007499
24.8206	-0.002878		24.817	0.003445		24.8213	-0.000801		24.8236	0.004284		24.8224	-0.007489		24.8169	-0.006383		24.818	0.006187		24.8167	0.00745
24.8373	-0.0029		24.8335	0.003322		24.8379	-0.000389		24.8404	0.004394		24.8392	-0.007202		24.8337	-0.006126		24.8347	0.006428		24.8334	0.007555
24.854	-0.003047		24.8501	0.003535		24.8546	-0.000518		24.8571	0.004794		24.856	-0.006873		24.8503	-0.006133		24.8513	0.006275		24.85	0.007707
24.8708	-0.003399		24.8666	0.003416		24.8713	-0.000343		24.8736	0.005129		24.8727	-0.006999		24.867	-0.006141		24.8679	0.006314		24.8668	0.007581
24.8875	-0.003544		24.8832	0.00335		24.8881	-0.00041		24.8903	0.005303		24.8895	-0.007126		24.8837	-0.005955		24.8846	0.006609		24.8835	0.007711
24.9041	-0.003806		24.8996	0.003307		24.9049	-0.000384		24.907	0.005403		24.9062	-0.006925		24.9005	-0.005976		24.9011	0.00663		24.9002	0.007779
24.9208	-0.003805		24.9163	0.003374		24.9217	-0.000297		24.9237	0.00582		24.9231	-0.0068		24.9172	-0.005955		24.918	0.00677		24.9169	0.007774
24.9376	-0.003662		24.933	0.003687		24.9386	0.000134		24.9404	0.00629		24.9397	-0.006203		24.9337	-0.005383		24.9346	0.00711		24.9337	0.008024
24.9542	-0.004258		24.9497	0.003759		24.9553	8.1e-05		24.9573	0.006022		24.9564	-0.006434		24.9505	-0.005381		24.9512	0.00704		24.9505	0.008162
24.9709	-0.004038		24.9664	0.003775		24.972	0.000272		24.9741	0.006356		24.9731	-0.006179		24.9672	-0.005221		24.9678	0.007169		24.9672	0.008473
24.9878	-0.004272		24.9831	0.003981		24.9887	0.000229		24.991	0.006353		24.9897	-0.006191		24.9841	-0.005246		24.9842	0.007166		24.9838	0.00833
25.0045	-0.004536		24.9998	0.003853		25.0053	0.000312		25.0078	0.006441		25.0063	-0.006141		25.0006	-0.00518		25.0007	0.006974		25.0005	0.008255
25.0212	-0.004612		25.0166	0.004112		25.0219	0.000568		25.0246	0.006491		25.0231	-0.006255		25.0172	-0.005047		25.0175	0.007194		25.0171	0.008386
25.0379	-0.004801		25.0333	0.004239		25.0385	0.000269		25.0413	0.006602		25.0397	-0.006251		25.0339	-0.005228		25.0341	0.007207		25.0338	0.008315
25.0547	-0.005546		25.0502	0.003952		25.0552	-0.000292		25.0581	0.006268		25.0564	-0.006767		25.0507	-0.00549		25.0508	0.007052		25.0506	0.007925
25.0715	-0.005078		25.0671	0.004502		25.0719	3.1e-05		25.0748	0.006723		25.0729	-0.006205		25.0675	-0.00524		25.0674	0.007324		25.0675	0.008404
25.0882	-0.005443		25.0837	0.004555		25.0886	0.000102		25.0915	0.006787		25.0896	-0.006158		25.0843	-0.005362		25.0842	0.007582		25.0842	0.008712
25.1049	-0.005527		25.1004	0.004511		25.1052	2.1e-05		25.1082	0.006995		25.1064	-0.006259		25.101	-0.0056		25.1009	0.007432		25.101	0.008728
25.1216	-0.00532		25.1173	0.004729		25.1217	0.000186		25.1248	0.007256		25.1229	-0.006162		25.1177	-0.005426		25.1174	0.007546		25.1178	0.008908
25.138	-0.005395		25.134	0.004826		25.1384	0.000102		25.1415	0.007218		25.1397	-0.00664		25.1346	-0.00561		25.1341	0.007547		25.1345	0.009014
25.1547	-0.005469		25.1509	0.00497		25.1552	0.000168		25.1579	0.007352		25.1565	-0.006714		25.1513	-0.00586		25.1508	0.007354		25.1511	0.009274
25.1714	-0.005723		25.1676	0.00478		25.1718	1.4e-05		25.1747	0.007287		25.1732	-0.006865		25.168	-0.006117		25.1676	0.007363		25.1677	0.00923
25.1881	-0.005703		25.1842	0.004848		25.1884	0.00015		25.1913	0.007213		25.19	-0.006824		25.1846	-0.00616		25.1844	0.007189		25.1845	0.009324
25.205	-0.005676		25.2011	0.005035		25.2051	0.000276		25.208	0.007201		25.2068	-0.006917		25.2014	-0.006007		25.2011	0.007427		25.201	0.009633
25.2217	-0.005889		25.2179	0.004978		25.2219	0.000225		25.2245	0.006859		25.2235	-0.006936		25.2181	-0.006212		25.2179	0.007314		25.2179	0.009664
25.2383	-0.005539		25.2348	0.004946		25.2387	0.000648		25.2413	0.006768		25.2401	-0.006677		25.2348	-0.006096		25.2346	0.007491		25.2347	0.010078
25.2549	-0.005019		25.2514	0.005211		25.2553	0.001051		25.258	0.00648		25.2568	-0.006514		25.2514	-0.0059		25.2514	0.007698		25.2515	0.010659
25.2715	-0.005302		25.2681	0.00467		25.272	0.000612		25.2748	0.00579		25.2737	-0.006796		25.2681	-0.006367		25.2682	0.007278		25.2681	0.010441
25.2883	-0.005308		25.285	0.004206		25.2886	0.000496		25.2914	0.005363		25.2904	-0.007067		25.2848	-0.006578		25.2851	0.006825		25.2849	0.010199
25.3051	-0.005238		25.3018	0.004131		25.3055	0.00067		25.3081	0.004778		25.3072	-0.006877		25.3016	-0.006231		25.3018	0.006867		25.3018	0.010322
25.3217	-0.005361		25.3184	0.003953		25.3223	0.000497		25.3247	0.004159		25.3239	-0.007309		25.3183	-0.006324		25.3188	0.006824		25.3185	0.010353
25.3386	-0.005575		25.335	0.003832		25.3389	0.000643		25.3413	0.003665		25.3407	-0.007185		25.3351	-0.006615		25.3354	0.006747		25.3351	0.009967
25.3555	-0.005239		25.3517	0.003875		25.3554	0.000626		25.3582	0.003232		25.3575	-0.007165		25.3517	-0.006533		25.3522	0.007006		25.3517	0.009533
25.3723	-0.005067		25.3685	0.004347		25.3722	0.000975		25.3748	0.002858		25.3742	-0.006925		25.3685	-0.006546		25.3688	0.006835		25.3685	0.009317
25.389	-0.004865		25.3851	0.004266		25.3888	0.000866		25.3915	0.002552		25.3909	-0.006961		25.3852	-0.006237		25.3857	0.007011		25.3851	0.009437
25.4057	-0.00499		25.4018	0.004699		25.4057	0.001063		25.4081	0.002055		25.4076	-0.007128		25.4019	-0.00615		25.4026	0.007208		25.4019	0.00921
25.4224	-0.004973		25.4183	0.004717		25.4225	0.000839		25.425	0.001702		25.4243	-0.007104		25.4186	-0.00616		25.4192	0.007604		25.4187	0.009092
25.4391	-0.005041		25.4349	0.004646		25.4391	0.00068		25.4415	0.001387		25.4409	-0.006999		25.4354	-0.006171		25.436	0.007655		25.4354	0.00862
25.4558	-0.005043		25.4516	0.004913		25.4558	0.000903		25.4582	0.001351		25.4577	-0.006591		25.4521	-0.005932		25.4525	0.007898		25.4521	0.008147
25.4726	-0.004936		25.4682	0.00508		25.4725	0.001167		25.4749	0.001181		25.4744	-0.006237		25.4689	-0.005838		25.4693	0.008309		25.4689	0.008146
25.489	-0.004899		25.4848	0.005623		25.4891	0.001474		25.4917	0.00106		25.4913	-0.006051		25.4855	-0.005677		25.4859	0.008484		25.4857	0.007944
25.5058	-0.00515		25.5016	0.00569		25.5058	0.001298		25.5084	0.000983		25.5079	-0.00619		25.5021	-0.00602		25.5028	0.008376		25.5023	0.007664
25.5225	-0.005376		25.5183	0.005625		25.5225	0.001301		25.5253	0.000747		25.5246	-0.006058		25.5188	-0.00618		25.5194	0.008469		25.5191	0.007099
25.5391	-0.00567		25.5351	0.005182		25.5392	0.000668		25.542	0.00027		25.5412	-0.006552		25.5355	-0.006298		25.5364	0.00847		25.5358	0.006667
25.5558	-0.005805		25.5519	0.004582		25.556	0.000394		25.5587	6.7e-05		25.5578	-0.00656		25.5522	-0.006656		25.5533	0.0082		25.5527	0.006137
25.5724	-0.00595		25.5686	0.004226		25.5728	0.000192		25.5756	-8.8e-05		25.5745	-0.006598		25.5688	-0.006447		25.5703	0.008457		25.5695	0.006044
25.589	-0.006138		25.5855	0.003907		25.5897	0.000209		25.5924	-0.000389		25.5912	-0.006789		25.5854	-0.006819		25.587	0.008436		25.5864	0.005252
25.6054	-0.006006		25.6021	0.003051		25.6063	-7.1e-05		25.6092	-0.000667		25.6079	-0.00687		25.602	-0.006924		25.6036	0.008141		25.603	0.004572
25.622	-0.005967		25.6189	0.002744		25.6228	3.5e-05		25.6258	-0.000694		25.6246	-0.007039		25.6186	-0.006786		25.6205	0.007856		25.6197	0.004107
25.6387	-0.00612		25.6357	0.002698		25.6394	-0.000267		25.6426	-0.000965		25.6413	-0.007489		25.6351	-0.006595		25.6373	0.007573		25.6365	0.00382
25.6553	-0.006243		25.6524	0.002268		25.6561	-0.000662		25.6592	-0.001633		25.658	-0.008		25.6517	-0.006971		25.6543	0.007215		25.6532	0.003215
25.672	-0.006585		25.6691	0.002184		25.6728	-0.000949		25.6758	-0.001964		25.6746	-0.00851		25.6684	-0.006841		25.671	0.006851		25.6698	0.002512
25.6889	-0.006563		25.6859	0.001897		25.6897	-0.00097		25.6924	-0.002265		25.6912	-0.008333		25.6851	-0.006724		25.6878	0.006626		25.6864	0.002064
25.7056	-0.006238		25.7026	0.00176		25.7064	-0.000696		25.7092	-0.002291		25.708	-0.008218		25.7018	-0.006463		25.7044	0.006786		25.703	0.001806
25.7224	-0.006076		25.7193	0.001736		25.7232	-0.000744		25.7259	-0.002726		25.7246	-0.008256		25.7184	-0.00617		25.7211	0.006618		25.7196	0.001386
25.739	-0.00576		25.7359	0.001808		25.7399	-0.00045		25.7425	-0.002941		25.7414	-0.008084		25.7351	-0.00607		25.7377	0.006296		25.7363	0.001171
25.7556	-0.005478		25.7526	0.002195		25.7565	2.8e-05		25.7592	-0.002773		25.7583	-0.007594		25.7517	-0.005531		25.7543	0.006627		25.753	0.001328
25.7724	-0.005217		25.7692	0.00241		25.7733	0.000345		25.7755	-0.002917		25.7749	-0.007452		25.7683	-0.005509		25.7707	0.006571		25.7694	0.00109
25.7889	-0.005076		25.7859	0.002738		25.79	0.000573		25.7921	-0.003063		25.7915	-0.007114		25.7849	-0.005387		25.7873	0.006759		25.7861	0.001154
25.8056	-0.005288		25.8027	0.002986		25.8068	0.000713		25.8086	-0.003095		25.8081	-0.006878		25.8015	-0.00545		25.8038	0.006847		25.8028	0.001334
25.8224	-0.005018		25.8194	0.00299		25.8236	0.000785		25.8253	-0.00314		25.8249	-0.006619		25.8182	-0.005526		25.8203	0.006925		25.8193	0.000991
25.8391	-0.004931		25.8361	0.002759		25.8404	0.001013		25.8421	-0.003283		25.8415	-0.006667		25.8349	-0.005812		25.8368	0.00739		25.836	0.000635
25.8558	-0.00487		25.8528	0.002625		25.8572	0.001227		25.8589	-0.002981		25.8581	-0.00654		25.8517	-0.005703		25.8535	0.007721		25.8525	0.000718
25.8724	-0.004377		25.8698	0.002727		25.874	0.001495		25.8756	-0.002919		25.8746	-0.00634		25.8684	-0.005425		25.87	0.008109		25.8694	0.000837
25.8889	-0.003996		25.8865	0.002748		25.8906	0.00147		25.8921	-0.002851		25.8913	-0.006264		25.8849	-0.005448		25.8866	0.008447		25.886	0.00108
25.9056	-0.004043		25.9032	0.002866		25.9074	0.001456		25.9088	-0.003253		25.9081	-0.006264		25.9015	-0.00543		25.9032	0.008491		25.9029	0.001067
25.9222	-0.003807		25.9199	0.002812		25.9241	0.001679		25.9255	-0.003214		25.9249	-0.006022		25.9181	-0.005653		25.9198	0.008605		25.9196	0.001243
25.9391	-0.003518		25.9365	0.003214		25.9407	0.00198		25.9422	-0.002985		25.9416	-0.005574		25.9348	-0.005418		25.9362	0.009134		25.9363	0.001487
25.9558	-0.003888		25.9533	0.003124		25.9574	0.001508		25.959	-0.003512		25.9582	-0.006021		25.9515	-0.005708		25.9528	0.009045		25.953	0.000809
25.9724	-0.004198		25.9699	0.002903		25.974	0.001215		25.9758	-0.004018		25.9749	-0.006326		25.9684	-0.005753		25.9695	0.009063		25.9698	0.000551
25.9892	-0.004301		25.9867	0.002915		25.9907	0.001135		25.9925	-0.004167		25.9916	-0.006489		25.9853	-0.005739		25.9863	0.009077		25.9864	0.000272
26.006	-0.004176		26.0036	0.002858		26.0073	0.001172		26.0094	-0.004381		26.0083	-0.006747		26.0022	-0.005766		26.0031	0.009299		26.0032	-8.2e-05
26.0226	-0.004356		26.0204	0.002807		26.0241	0.00102		26.0261	-0.004749		26.025	-0.007075		26.0189	-0.005891		26.0199	0.009418		26.0198	-0.000242
26.0393	-0.004138		26.0373	0.003493		26.0408	0.001133		26.0427	-0.004941		26.0418	-0.0066		26.0356	-0.005854		26.0367	0.009573		26.0364	-6e-05
26.0559	-0.004109		26.0541	0.003778		26.0573	0.001236		26.0593	-0.005166		26.0587	-0.006391		26.0523	-0.005731		26.0531	0.009629		26.0532	-0.000482
26.0726	-0.004296		26.0707	0.003672		26.0739	0.0011		26.0761	-0.005377		26.0754	-0.006424		26.0689	-0.006062		26.0699	0.009819		26.0696	-0.00083
26.0895	-0.004319		26.0875	0.004162		26.0905	0.001017		26.0929	-0.005535		26.0921	-0.006522		26.0858	-0.006135		26.0864	0.010137		26.0863	-0.001137
26.1061	-0.004383		26.1043	0.00433		26.1069	0.000703		26.1097	-0.005898		26.1086	-0.006756		26.1026	-0.006301		26.1031	0.010389		26.103	-0.001622
26.1226	-0.004736		26.1212	0.004526		26.1236	0.000157		26.1262	-0.006345		26.1253	-0.007107		26.1194	-0.006684		26.1196	0.010285		26.1199	-0.002356
26.1391	-0.00486		26.1382	0.004703		26.1402	0		26.1429	-0.006559		26.142	-0.007429		26.136	-0.007019		26.1363	0.01021		26.1365	-0.00278
26.1556	-0.004545		26.1549	0.004994		26.1568	0.0002		26.1594	-0.006441		26.1585	-0.007277		26.1526	-0.006895		26.1526	0.010397		26.153	-0.002373
26.1721	-0.00457		26.1715	0.00525		26.1733	8e-06		26.1759	-0.006309		26.175	-0.007258		26.1689	-0.006943		26.1691	0.010683		26.1695	-0.002441
26.1887	-0.0045		26.188	0.005228		26.1899	-0.000228		26.1925	-0.006449		26.1916	-0.007534		26.1855	-0.006993		26.1855	0.01055		26.1862	-0.002668
26.2052	-0.004348		26.2045	0.005664		26.2065	-0.000386		26.2088	-0.006407		26.2082	-0.007583		26.202	-0.006917		26.2018	0.010568		26.2027	-0.00283
26.2217	-0.004148		26.2209	0.006105		26.223	-0.000656		26.2253	-0.006815		26.2247	-0.007966		26.2184	-0.006777		26.2182	0.010815		26.2193	-0.003146
26.2384	-0.003889		26.2373	0.006154		26.2395	-0.000792		26.2417	-0.006873		26.2412	-0.008294		26.2349	-0.006801		26.2345	0.010816		26.2358	-0.003717
26.2549	-0.003373		26.2537	0.006485		26.2562	-0.00086		26.2583	-0.006708		26.2576	-0.008243		26.2516	-0.00681		26.251	0.011045		26.2523	-0.00382
26.2714	-0.003455		26.2704	0.006721		26.2726	-0.000879		26.275	-0.007016		26.2743	-0.008478		26.2681	-0.006949		26.2673	0.011106		26.2688	-0.004007
26.2879	-0.003139		26.2868	0.006955		26.2892	-0.00071		26.2914	-0.006827		26.2908	-0.00832		26.2845	-0.006665		26.2839	0.011471		26.2853	-0.004037
26.3045	-0.002898		26.3031	0.00699		26.3059	-0.000671		26.3077	-0.006706		26.3074	-0.008401		26.3009	-0.006583		26.3002	0.011634		26.3018	-0.004403
26.3212	-0.002858		26.3195	0.006987		26.3224	-0.000746		26.3242	-0.006642		26.3239	-0.008285		26.3174	-0.006613		26.3169	0.011879		26.3182	-0.004483
26.338	-0.002496		26.3359	0.00721		26.3387	-0.00096		26.3408	-0.006758		26.3405	-0.008127		26.334	-0.006168		26.3335	0.012559		26.3346	-0.00453
26.3546	-0.002272		26.3523	0.007593		26.3555	-0.001098		26.3576	-0.006893		26.3571	-0.008184		26.3507	-0.006173		26.3503	0.013278		26.3512	-0.004922
26.3712	-0.002002		26.369	0.007861		26.372	-0.001384		26.3742	-0.007424		26.3738	-0.008463		26.3674	-0.006333		26.3669	0.013633		26.3678	-0.005258
26.3879	-0.001913		26.3856	0.008199		26.3887	-0.001536		26.3908	-0.007825		26.3904	-0.008475		26.3839	-0.006809		26.3836	0.014094		26.3845	-0.005798
26.4045	-0.001665		26.4022	0.008719		26.4052	-0.001729		26.4075	-0.008129		26.4071	-0.008374		26.4005	-0.007013		26.4002	0.014497		26.4013	-0.006171
26.4214	-0.001627		26.4188	0.009009		26.4218	-0.001726		26.4242	-0.008		26.4237	-0.007892		26.4171	-0.007046		26.4169	0.014976		26.4181	-0.006026
26.4379	-0.001904		26.4355	0.009194		26.4385	-0.002059		26.4409	-0.008441		26.4405	-0.008147		26.4338	-0.007185		26.4336	0.015121		26.4349	-0.005928
26.4546	-0.002414		26.4521	0.009272		26.4552	-0.002349		26.4577	-0.00922		26.4571	-0.008616		26.4505	-0.007358		26.4504	0.015197		26.4516	-0.006184
26.4714	-0.002458		26.4687	0.009287		26.4719	-0.003047		26.4742	-0.009671		26.4738	-0.008838		26.4672	-0.007733		26.467	0.01532		26.4683	-0.006775
26.488	-0.00288		26.4856	0.009121		26.4886	-0.003914		26.4909	-0.010626		26.4906	-0.00958		26.484	-0.008058		26.4835	0.015143		26.485	-0.007677
26.5047	-0.003059		26.5023	0.00934		26.5056	-0.004152		26.5079	-0.011212		26.5073	-0.009834		26.5008	-0.008608		26.5002	0.015328		26.5018	-0.008064
26.5213	-0.002907		26.5191	0.009736		26.5225	-0.004314		26.5247	-0.011725		26.5241	-0.010279		26.5175	-0.008694		26.5168	0.015852		26.5184	-0.00838
26.538	-0.003382		26.5359	0.009728		26.5395	-0.004763		26.5415	-0.012324		26.5407	-0.010942		26.5344	-0.009078		26.5335	0.015921		26.5352	-0.009107
26.5549	-0.003539		26.5527	0.009804		26.5562	-0.005091		26.5583	-0.012866		26.5575	-0.011447		26.551	-0.00948		26.5503	0.015759		26.552	-0.009755
26.5716	-0.003693		26.5695	0.009977		26.5732	-0.004978		26.5751	-0.012811		26.5742	-0.011849		26.5679	-0.009765		26.5669	0.016052		26.5687	-0.010307
26.5884	-0.003856		26.5864	0.010295		26.5898	-0.005391		26.5919	-0.012909		26.5909	-0.012108		26.5848	-0.009603		26.5838	0.016539		26.5853	-0.010488
26.605	-0.004377		26.6034	0.010006		26.6067	-0.005716		26.6087	-0.013305		26.6075	-0.01253		26.6016	-0.00986		26.6004	0.0168		26.6019	-0.010722
26.6217	-0.004538		26.6203	0.009884		26.6238	-0.005847		26.6254	-0.013515		26.6242	-0.012894		26.6187	-0.010184		26.6172	0.016702		26.6184	-0.01118
26.6385	-0.004709		26.6371	0.009915		26.6406	-0.006125		26.6421	-0.013812		26.6409	-0.01305		26.6353	-0.010395		26.6339	0.017053		26.6351	-0.011597
26.6551	-0.004904		26.654	0.010096		26.6575	-0.006363		26.6588	-0.01397		26.6577	-0.013278		26.6522	-0.010808		26.6506	0.01746		26.6518	-0.011701
26.6719	-0.004729		26.6706	0.01016		26.6744	-0.006506		26.6757	-0.014291		26.6743	-0.013491		26.6689	-0.011036		26.6674	0.017662		26.6685	-0.011594
26.6884	-0.004951		26.6872	0.010522		26.6913	-0.00646		26.6925	-0.014491		26.6911	-0.013277		26.6856	-0.011493		26.6842	0.017997		26.6853	-0.011748
26.7051	-0.00496		26.7041	0.010597		26.7079	-0.0067		26.7092	-0.014277		26.7078	-0.013027		26.7023	-0.011338		26.7009	0.018335		26.702	-0.011446
26.7219	-0.005027		26.7207	0.010904		26.7244	-0.006843		26.7258	-0.01444		26.7244	-0.013103		26.7191	-0.011308		26.7177	0.018823		26.7188	-0.011444
26.7384	-0.005571		26.7376	0.010687		26.741	-0.007626		26.7424	-0.014778		26.741	-0.013263		26.7357	-0.01181		26.7343	0.018695		26.7355	-0.011735
26.7551	-0.005957		26.7543	0.010622		26.7577	-0.007976		26.759	-0.014867		26.7577	-0.013116		26.7525	-0.011936		26.7509	0.01895		26.7523	-0.011819
26.7717	-0.006075		26.7711	0.010899		26.7744	-0.008115		26.7757	-0.015082		26.7746	-0.012578		26.7693	-0.012011		26.7677	0.019168		26.7691	-0.011579
26.7884	-0.006384		26.7876	0.010725		26.7912	-0.008036		26.7923	-0.015252		26.7913	-0.012519		26.7858	-0.012167		26.7842	0.019239		26.7859	-0.011579
26.8053	-0.006473		26.8042	0.01078		26.8078	-0.008302		26.809	-0.015332		26.808	-0.01258		26.8024	-0.012415		26.801	0.019304		26.8027	-0.011647
26.8219	-0.006623		26.8209	0.011171		26.8243	-0.00838		26.8257	-0.01554		26.8248	-0.012694		26.8191	-0.012492		26.8177	0.019726		26.8194	-0.011579
26.8388	-0.006873		26.8377	0.011283		26.8411	-0.008605		26.8425	-0.015672		26.8414	-0.013114		26.8358	-0.012578		26.8343	0.019846		26.8362	-0.011938
26.8555	-0.007001		26.8545	0.01148		26.8577	-0.008834		26.859	-0.015798		26.8581	-0.013278		26.8524	-0.012481		26.8509	0.020059		26.8529	-0.012033
26.8722	-0.00719		26.8713	0.01193		26.8743	-0.008474		26.8758	-0.015326		26.8749	-0.013182		26.8691	-0.01254		26.8675	0.020295		26.8697	-0.012384
26.8892	-0.00719		26.888	0.012175		26.8908	-0.008298		26.8924	-0.014958		26.8914	-0.013226		26.8859	-0.012539		26.8844	0.020617		26.8864	-0.012335
26.9059	-0.007499		26.9047	0.012553		26.9074	-0.008244		26.9089	-0.015353		26.908	-0.013521		26.9024	-0.012929		26.901	0.021054		26.9031	-0.012536
26.9225	-0.007511		26.9214	0.012406		26.9241	-0.008182		26.9257	-0.015387		26.9247	-0.013402		26.919	-0.013315		26.9176	0.021043		26.9198	-0.012766
26.9394	-0.006684		26.9381	0.012882		26.9409	-0.007086		26.9425	-0.01487		26.9414	-0.012697		26.9356	-0.013084		26.9342	0.021833		26.9366	-0.012298
26.9562	-0.006537		26.9547	0.013041		26.9575	-0.006871		26.9592	-0.015033		26.9581	-0.012879		26.9521	-0.013071		26.9508	0.022222		26.9532	-0.012191
26.9729	-0.006027		26.9714	0.013544		26.9743	-0.006122		26.976	-0.014618		26.9748	-0.012466		26.9688	-0.012752		26.9675	0.022793		26.9698	-0.011868
26.9896	-0.005586		26.9881	0.013744		26.991	-0.005904		26.9929	-0.014373		26.9915	-0.012308		26.9853	-0.012746		26.9843	0.023196		26.9865	-0.01166
27.0063	-0.005279		27.0048	0.013897		27.0079	-0.005503		27.0097	-0.014435		27.0082	-0.012223		27.0019	-0.012795		27.0009	0.023602		27.0032	-0.011444
27.023	-0.005058		27.0215	0.013994		27.0249	-0.005256		27.0264	-0.014519		27.025	-0.011977		27.0185	-0.013022		27.0176	0.02378		27.0197	-0.011548
27.0395	-0.004873		27.0381	0.014333		27.0414	-0.004927		27.0433	-0.013991		27.0418	-0.011231		27.0351	-0.012896		27.0345	0.02435		27.0364	-0.011305
27.0561	-0.00444		27.0548	0.014705		27.0581	-0.004402		27.0601	-0.013591		27.0586	-0.010757		27.0517	-0.012703		27.0512	0.024847		27.0529	-0.011347
27.0726	-0.004381		27.0714	0.015037		27.0749	-0.004038		27.0768	-0.013307		27.0753	-0.010313		27.0681	-0.012633		27.0679	0.025556		27.0696	-0.010966
27.0893	-0.004093		27.0879	0.015169		27.0917	-0.003933		27.0934	-0.013383		27.092	-0.010258		27.0846	-0.012557		27.0844	0.026184		27.0862	-0.010672
27.1061	-0.003865		27.1046	0.015098		27.1084	-0.003905		27.1102	-0.012848		27.1088	-0.010067		27.1013	-0.012244		27.101	0.026261		27.103	-0.010588
27.1229	-0.00382		27.1215	0.015541		27.1253	-0.003447		27.127	-0.012267		27.1255	-0.009709		27.1181	-0.011651		27.1176	0.026611		27.1195	-0.009948
27.1395	-0.003675		27.1382	0.016036		27.1421	-0.003368		27.1437	-0.011825		27.1423	-0.009749		27.135	-0.011069		27.1344	0.026722		27.136	-0.009649
27.1563	-0.002836		27.1549	0.016879		27.1589	-0.00269		27.1604	-0.011127		27.1591	-0.00888		27.1517	-0.010683		27.151	0.027305		27.1527	-0.0087
27.1731	-0.003186		27.1717	0.016558		27.1757	-0.003169		27.1771	-0.01134		27.1759	-0.009448		27.1685	-0.010667		27.1676	0.027274		27.1694	-0.008884
27.1899	-0.003487		27.1884	0.016693		27.1925	-0.003121		27.1937	-0.011471		27.1926	-0.009487		27.1853	-0.010818		27.1843	0.027236		27.1862	-0.00864
27.2066	-0.00338		27.205	0.016908		27.2092	-0.002776		27.2102	-0.01126		27.2094	-0.009254		27.2023	-0.010625		27.2009	0.027138		27.2028	-0.00856
27.2234	-0.0036		27.2218	0.016793		27.2259	-0.002575		27.227	-0.010975		27.2262	-0.009324		27.219	-0.010807		27.2174	0.02698		27.2196	-0.0083
27.2403	-0.003454		27.2386	0.016565		27.2427	-0.002159		27.2436	-0.011064		27.2429	-0.009373		27.2359	-0.010851		27.234	0.026848		27.2363	-0.007989
27.2574	-0.002895		27.2553	0.01657		27.2595	-0.001652		27.2604	-0.010703		27.2597	-0.009172		27.2527	-0.011026		27.2507	0.026859		27.2533	-0.007543
27.2742	-0.002765		27.2722	0.016607		27.2762	-0.001284		27.2769	-0.010651		27.2763	-0.009185		27.2697	-0.01038		27.2676	0.026783		27.27	-0.00744
27.291	-0.002629		27.2893	0.016707		27.293	-0.000763		27.2936	-0.010494		27.293	-0.009143		27.2868	-0.010148		27.2843	0.0266		27.2868	-0.00697
27.3077	-0.002324		27.3059	0.016843		27.3099	-0.000194		27.3104	-0.010505		27.3098	-0.009067		27.3036	-0.010024		27.301	0.026596		27.3035	-0.006721
27.3245	-0.001952		27.3226	0.016952		27.3266	0.000237		27.3272	-0.010645		27.3265	-0.009269		27.3204	-0.010034		27.3179	0.026508		27.3203	-0.00665
27.3413	-0.001994		27.3393	0.016855		27.3432	0.000439		27.3437	-0.010873		27.3433	-0.009205		27.337	-0.010224		27.3344	0.026526		27.3372	-0.006571
27.3579	-0.002536		27.356	0.016422		27.3598	0.000264		27.3605	-0.011468		27.3598	-0.009928		27.3538	-0.010403		27.3512	0.02616		27.3539	-0.007075
27.3745	-0.002361		27.3726	0.016481		27.3765	0.000431		27.3772	-0.011171		27.3765	-0.009672		27.3705	-0.010646		27.3679	0.025737		27.3707	-0.007067
27.391	-0.001733		27.3892	0.016563		27.3932	0.001009		27.394	-0.010861		27.3932	-0.009481		27.3874	-0.010391		27.3847	0.025741		27.3874	-0.007081
27.4077	-0.00169		27.406	0.016544		27.4097	0.001008		27.4108	-0.010792		27.4099	-0.009523		27.404	-0.010284		27.4015	0.02615		27.4041	-0.007115
27.4243	-0.001182		27.4226	0.016791		27.4264	0.001275		27.4274	-0.010725		27.4264	-0.009168		27.4208	-0.009564		27.4184	0.026461		27.4208	-0.007018
27.441	-0.00098		27.4392	0.016859		27.4431	0.001738		27.444	-0.010592		27.443	-0.009294		27.4375	-0.009492		27.4351	0.02652		27.4375	-0.006995
27.4576	-0.001117		27.4558	0.01694		27.4596	0.001378		27.4606	-0.010718		27.4596	-0.009414		27.4543	-0.009316		27.4518	0.026696		27.4541	-0.006753
27.4745	-0.000953		27.4727	0.016905		27.4762	0.00097		27.4776	-0.010929		27.4762	-0.009386		27.471	-0.009634		27.4686	0.026883		27.4709	-0.006486
27.4912	-0.001126		27.4891	0.016809		27.4929	0.00099		27.4943	-0.010877		27.4929	-0.009381		27.4876	-0.009815		27.4854	0.026813		27.4876	-0.006996
27.5079	-0.001152		27.5058	0.016664		27.5095	0.001224		27.511	-0.010835		27.5096	-0.009347		27.5044	-0.010021		27.5022	0.026778		27.5044	-0.007017
27.5244	-0.00144		27.5225	0.016465		27.5262	0.001154		27.5277	-0.011139		27.5264	-0.009321		27.5211	-0.010243		27.5189	0.026666		27.5212	-0.007103
27.5411	-0.001456		27.5391	0.016362		27.5429	0.001503		27.5444	-0.010892		27.5431	-0.009756		27.5378	-0.010458		27.5358	0.026775		27.5379	-0.007417
27.5576	-0.001512		27.5557	0.016506		27.5597	0.00206		27.5611	-0.010398		27.5599	-0.009635		27.5544	-0.010625		27.5525	0.026811		27.5545	-0.007376
27.5744	-0.001377		27.5725	0.016549		27.5764	0.00257		27.5777	-0.010335		27.5766	-0.009577		27.5711	-0.010536		27.5691	0.027077		27.5712	-0.007393
27.5911	-0.001594		27.5892	0.016543		27.5932	0.002714		27.5944	-0.010401		27.5933	-0.009904		27.5876	-0.010528		27.5858	0.027032		27.588	-0.007483
27.6079	-0.001576		27.6059	0.016953		27.61	0.003239		27.6111	-0.010207		27.61	-0.010002		27.6044	-0.010635		27.6023	0.026681		27.6048	-0.007687
27.6247	-0.001956		27.6227	0.016944		27.6266	0.003407		27.6279	-0.010057		27.6267	-0.010325		27.6212	-0.011027		27.6189	0.02663		27.6215	-0.00783
27.6414	-0.001728		27.6394	0.017432		27.6434	0.003728		27.6444	-0.009484		27.6435	-0.010091		27.638	-0.010998		27.6358	0.026671		27.6382	-0.007952
27.658	-0.001914		27.656	0.017458		27.6599	0.003772		27.6611	-0.00947		27.6602	-0.010209		27.6547	-0.011308		27.6524	0.026531		27.6549	-0.008278
27.6745	-0.00197		27.6726	0.017303		27.6768	0.004122		27.6777	-0.009363		27.677	-0.01037		27.6713	-0.011539		27.669	0.02587		27.6717	-0.008638
27.6912	-0.001798		27.6893	0.017316		27.6935	0.004379		27.6945	-0.009257		27.6937	-0.01077		27.6879	-0.011672		27.6856	0.025699		27.6884	-0.008389
27.7078	-0.001486		27.7061	0.017595		27.7101	0.004724		27.7111	-0.008771		27.7102	-0.010716		27.7045	-0.011636		27.7022	0.025724		27.705	-0.008571
27.7246	-0.001074		27.7226	0.018156		27.7266	0.004931		27.7277	-0.008042		27.7267	-0.010489		27.7213	-0.011239		27.7188	0.025984		27.7217	-0.008574
27.7414	-0.001014		27.7395	0.018139		27.7433	0.004762		27.7443	-0.008201		27.7432	-0.010451		27.7379	-0.011234		27.7354	0.025841		27.7385	-0.00839
27.7583	-0.000882		27.7562	0.018303		27.7599	0.004822		27.7609	-0.007975		27.7597	-0.010461		27.7547	-0.011308		27.7522	0.025942		27.7552	-0.00833
27.7751	-0.000526		27.7729	0.018761		27.7766	0.00503		27.7776	-0.007613		27.7762	-0.010631		27.7716	-0.010964		27.769	0.026255		27.772	-0.008095
27.7918	-0.00066		27.7896	0.01866		27.7934	0.004929		27.7944	-0.00762		27.7928	-0.010505		27.7885	-0.01118		27.7858	0.026303		27.7887	-0.008588
27.8084	-0.000911		27.8063	0.018292		27.8101	0.004769		27.811	-0.007802		27.8093	-0.010441		27.8051	-0.01135		27.8026	0.026241		27.8055	-0.008694
27.8251	-0.000511		27.8229	0.018296		27.8269	0.004929		27.8278	-0.007722		27.826	-0.010458		27.8218	-0.011489		27.8193	0.026046		27.8224	-0.008844
27.8418	-0.000469		27.8395	0.018587		27.8435	0.004764		27.8447	-0.007953		27.8427	-0.01059		27.8384	-0.011385		27.8359	0.02624		27.8391	-0.008617
27.8588	-5.3e-05		27.8562	0.018521		27.8604	0.005113		27.8615	-0.007874		27.8594	-0.010619		27.855	-0.011549		27.8527	0.026125		27.856	-0.00877
27.8756	1.7e-05		27.8728	0.018891		27.8771	0.00519		27.8784	-0.007856		27.8761	-0.01058		27.8717	-0.011548		27.8695	0.026467		27.8728	-0.008894
27.8922	0.000226		27.8895	0.019069		27.8939	0.00501		27.895	-0.007825		27.893	-0.01028		27.8886	-0.01145		27.8863	0.026545		27.8897	-0.009208
27.9089	0.000269		27.9062	0.019156		27.9107	0.004855		27.9118	-0.008065		27.9097	-0.010541		27.9054	-0.011455		27.903	0.026389		27.9063	-0.009305
27.9256	0.000264		27.923	0.019051		27.9275	0.004778		27.9286	-0.008188		27.9265	-0.01074		27.9222	-0.011771		27.9199	0.026253		27.923	-0.00948
27.9422	0.00038		27.9398	0.019413		27.9442	0.005038		27.9455	-0.007906		27.9432	-0.010422		27.9391	-0.011879		27.9366	0.026045		27.9396	-0.009756
27.9589	0.000339		27.9565	0.019126		27.9609	0.00456		27.9623	-0.008485		27.9601	-0.010743		27.9558	-0.011798		27.9535	0.02597		27.9564	-0.010079
27.9755	-0.000313		27.9734	0.018294		27.9775	0.004131		27.9791	-0.008968		27.977	-0.011455		27.9724	-0.012403		27.9703	0.025156		27.9731	-0.01078
27.9924	0.000178		27.9902	0.018991		27.9941	0.004516		27.9958	-0.008325		27.9938	-0.011129		27.9891	-0.012187		27.987	0.025259		27.9897	-0.010204
28.0091	0.000606		28.007	0.019378		28.0107	0.004741		28.0125	-0.008175		28.0105	-0.011068		28.0058	-0.011885		28.0038	0.025469		28.0064	-0.009838
28.0258	0.000865		28.0237	0.019513		28.0273	0.004636		28.0291	-0.00831		28.0274	-0.011041		28.0225	-0.011522		28.0207	0.025655		28.0229	-0.009598
28.0421	0.00068		28.0405	0.019215		28.044	0.004553		28.0457	-0.008568		28.0441	-0.011189		28.0392	-0.011829		28.0374	0.02535		28.0397	-0.00975
28.0586	0.000546		28.0571	0.019407		28.0607	0.004907		28.0622	-0.008496		28.0608	-0.01102		28.056	-0.01158		28.0541	0.02549		28.0562	-0.009562
28.0753	0.000889		28.0739	0.019705		28.0773	0.005208		28.0786	-0.008296		28.0775	-0.010917		28.0727	-0.011378		28.0707	0.025828		28.0729	-0.008915
28.0922	0.000614		28.0907	0.019853		28.094	0.005185		28.0954	-0.008689		28.0942	-0.011268		28.0893	-0.011739		28.0874	0.026023		28.0894	-0.008875
28.1088	0.000583		28.1073	0.019997		28.1108	0.005236		28.1121	-0.008699		28.111	-0.011121		28.1059	-0.011888		28.1041	0.025883		28.1063	-0.008962
28.1255	0.000816		28.124	0.019942		28.1274	0.005163		28.1288	-0.008987		28.1276	-0.011576		28.1225	-0.012128		28.1209	0.025657		28.1232	-0.008981
28.1422	0.001185		28.1408	0.019859		28.1442	0.005409		28.1454	-0.009093		28.1444	-0.011881		28.1392	-0.012319		28.1377	0.025859		28.1399	-0.008922
28.159	0.001523		28.1575	0.019894		28.1611	0.006019		28.1622	-0.009026		28.1611	-0.011559		28.1558	-0.012348		28.1543	0.025821		28.1565	-0.008669
28.1757	0.001994		28.1741	0.020388		28.1777	0.006084		28.1787	-0.008872		28.1778	-0.011106		28.1723	-0.012322		28.1708	0.026024		28.1732	-0.008295
28.1923	0.002105		28.1905	0.020221		28.1942	0.005931		28.1953	-0.009546		28.1942	-0.011492		28.1889	-0.012227		28.1874	0.02594		28.1899	-0.008536
28.2088	0.002556		28.2069	0.020123		28.2106	0.006082		28.2117	-0.009438		28.2107	-0.011808		28.2053	-0.012584		28.2039	0.026034		28.2063	-0.008651
28.2252	0.002642		28.2235	0.020288		28.2271	0.006177		28.2282	-0.00951		28.227	-0.011965		28.2217	-0.012638		28.2202	0.026179		28.2229	-0.008878
28.2419	0.002802		28.2401	0.020091		28.2435	0.00647		28.2448	-0.009606		28.2434	-0.012177		28.2381	-0.012678		28.2366	0.02615		28.2394	-0.009088
28.2585	0.002862		28.2568	0.019772		28.26	0.006132		28.2614	-0.00998		28.2599	-0.012795		28.2547	-0.012851		28.2531	0.026121		28.256	-0.009273
28.2751	0.0027		28.2733	0.019312		28.2766	0.006125		28.2781	-0.010224		28.2763	-0.013073		28.2712	-0.013195		28.2697	0.025662		28.2725	-0.009734
28.2914	0.002884		28.2898	0.019316		28.293	0.00644		28.2947	-0.010086		28.2927	-0.012763		28.2877	-0.013127		28.2861	0.025448		28.2889	-0.009686
28.3079	0.00297		28.3064	0.019297		28.3094	0.006498		28.3111	-0.010346		28.3092	-0.012951		28.3043	-0.013217		28.3028	0.025866		28.3054	-0.009612
28.3244	0.002454		28.3227	0.019204		28.3259	0.006501		28.3275	-0.010492		28.3257	-0.012931		28.3207	-0.013442		28.3192	0.025803		28.3219	-0.009721
28.3407	0.001909		28.339	0.019049		28.3424	0.006009		28.3441	-0.010921		28.3422	-0.013348		28.3372	-0.013635		28.3355	0.025617		28.3385	-0.009871
28.3572	0.002186		28.3555	0.019214		28.359	0.005661		28.3606	-0.010943		28.3585	-0.013619		28.3538	-0.0141		28.3521	0.025266		28.3551	-0.010271
28.3739	0.002146		28.372	0.018782		28.3754	0.005508		28.3772	-0.011308		28.375	-0.014157		28.3705	-0.014579		28.3686	0.024878		28.3715	-0.010576
28.3904	0.001972		28.3887	0.018467		28.3921	0.005584		28.3937	-0.01137		28.3917	-0.014284		28.387	-0.015272		28.3852	0.024502		28.388	-0.010841
28.4071	0.001864		28.4054	0.018397		28.4088	0.00537		28.4105	-0.011877		28.4084	-0.014259		28.4038	-0.015318		28.4018	0.024369		28.4047	-0.010972
28.4238	0.001581		28.4221	0.01807		28.4256	0.00531		28.4271	-0.012004		28.4251	-0.014437		28.4204	-0.016144		28.4185	0.024056		28.4215	-0.01128
28.4407	0.00174		28.4387	0.017947		28.4422	0.004893		28.4439	-0.0122		28.4418	-0.014208		28.4372	-0.016522		28.4353	0.023958		28.4383	-0.011451
28.4573	0.001628		28.4553	0.017721		28.4589	0.004792		28.4606	-0.012634		28.4583	-0.014283		28.4538	-0.016943		28.4521	0.023476		28.455	-0.011836
28.474	0.001512		28.4721	0.017519		28.4755	0.004701		28.4772	-0.012734		28.4749	-0.01442		28.4704	-0.017248		28.4687	0.023339		28.4719	-0.012007
28.4909	0.001558		28.4888	0.016966		28.4924	0.004463		28.494	-0.01295		28.4918	-0.014589		28.4872	-0.017421		28.4855	0.023134		28.4888	-0.012478
28.5076	0.001245		28.5054	0.016344		28.5091	0.003766		28.5108	-0.013407		28.5085	-0.014892		28.5039	-0.017947		28.502	0.02256		28.5056	-0.013144
28.5242	0.001156		28.5223	0.01577		28.5258	0.003407		28.5277	-0.013901		28.5251	-0.015195		28.5206	-0.018259		28.5187	0.022184		28.5222	-0.0137
28.541	0.001292		28.5389	0.014969		28.5425	0.00319		28.5442	-0.014372		28.5418	-0.015323		28.537	-0.018476		28.5355	0.021577		28.5389	-0.014318
28.5576	0.000834		28.5556	0.014005		28.5592	0.002825		28.5609	-0.015086		28.5585	-0.015608		28.5536	-0.018594		28.5522	0.021316		28.5556	-0.014795
28.574	0.000789		28.5724	0.013616		28.5758	0.002552		28.5776	-0.015555		28.5752	-0.015579		28.5703	-0.018564		28.5691	0.020968		28.5724	-0.01535
28.5907	0.000295		28.5889	0.01266		28.5925	0.001657		28.5944	-0.016317		28.5919	-0.016189		28.5867	-0.019029		28.5857	0.020459		28.589	-0.016099
28.6071	-0.000222		28.6058	0.011662		28.6091	0.001142		28.6111	-0.016404		28.6087	-0.016503		28.6034	-0.019401		28.6025	0.019666		28.6058	-0.016787
28.624	-0.000214		28.6226	0.011137		28.6259	0.000737		28.6279	-0.016759		28.6255	-0.016903		28.6202	-0.019387		28.6194	0.018968		28.6225	-0.017134
28.6404	-0.000342		28.6393	0.010492		28.6426	0.000538		28.6444	-0.016931		28.6423	-0.017476		28.6369	-0.019364		28.636	0.018495		28.6391	-0.017583
28.6571	-0.00045		28.656	0.010063		28.6593	6.2e-05		28.6611	-0.017017		28.6592	-0.017489		28.6538	-0.019206		28.6527	0.018167		28.6558	-0.01784
28.6736	-0.00059		28.6725	0.009542		28.6759	-0.000576		28.6778	-0.017591		28.676	-0.018098		28.6704	-0.019405		28.6692	0.017355		28.6722	-0.018477
28.6901	-0.000815		28.6893	0.008906		28.6925	-0.001272		28.6945	-0.018087		28.6925	-0.018695		28.687	-0.019821		28.6859	0.016165		28.6888	-0.018791
28.7067	-0.000699		28.706	0.008515		28.7091	-0.001189		28.7111	-0.018148		28.7091	-0.018843		28.7036	-0.019579		28.7024	0.015513		28.7052	-0.018831
28.7236	-0.00063		28.7227	0.008005		28.7257	-0.001433		28.7278	-0.018472		28.7258	-0.019015		28.7203	-0.019658		28.7191	0.014832		28.7219	-0.019223
28.7403	-0.000911		28.7394	0.007607		28.7424	-0.001728		28.7446	-0.018638		28.7424	-0.019318		28.7371	-0.019751		28.7356	0.014366		28.7385	-0.019078
28.7572	-0.000834		28.7562	0.007413		28.7591	-0.002243		28.7613	-0.01892		28.7589	-0.019633		28.7538	-0.020076		28.7522	0.013668		28.7552	-0.019317
28.7739	-0.001319		28.7729	0.006795		28.7761	-0.002605		28.7782	-0.019265		28.7754	-0.019747		28.7705	-0.020465		28.7687	0.01331		28.7719	-0.019269
28.7908	-0.001488		28.7896	0.00657		28.7929	-0.003119		28.795	-0.019675		28.7921	-0.020074		28.7873	-0.02075		28.7856	0.012755		28.7888	-0.019446
28.8075	-0.001477		28.8062	0.006236		28.8096	-0.003627		28.8117	-0.020268		28.8087	-0.020341		28.8038	-0.020927		28.8022	0.012067		28.8055	-0.019442
28.8239	-0.001817		28.8229	0.005563		28.8262	-0.004157		28.8284	-0.020644		28.8254	-0.020573		28.8203	-0.021234		28.8187	0.011655		28.8221	-0.019466
28.8407	-0.002001		28.8395	0.005155		28.8429	-0.004815		28.8451	-0.021203		28.8421	-0.020761		28.837	-0.021674		28.8354	0.010789		28.8389	-0.019747
28.8574	-0.002119		28.8562	0.004593		28.8595	-0.005222		28.8617	-0.021518		28.8586	-0.021308		28.8535	-0.022274		28.8521	0.01008		28.8556	-0.02014
28.8742	-0.002427		28.8729	0.00392		28.8764	-0.005606		28.8783	-0.022076		28.8753	-0.021395		28.8703	-0.02246		28.8689	0.009866		28.8725	-0.02032
28.8909	-0.002743		28.8896	0.003588		28.8932	-0.005902		28.8949	-0.022534		28.8919	-0.021752		28.8869	-0.022612		28.8857	0.009854		28.8892	-0.020725
28.9076	-0.003066		28.9061	0.002839		28.91	-0.00637		28.9116	-0.023062		28.9086	-0.021983		28.9037	-0.022893		28.9025	0.009248		28.9058	-0.020983
28.9242	-0.003293		28.9227	0.002276		28.9267	-0.006926		28.9282	-0.023663		28.9253	-0.022382		28.9204	-0.02334		28.9191	0.009059		28.9224	-0.021119
28.9409	-0.003088		28.9394	0.002272		28.9434	-0.006842		28.945	-0.023334		28.9421	-0.02191		28.9371	-0.023482		28.9358	0.008973		28.939	-0.02097
28.9574	-0.003598		28.9561	0.001876		28.9601	-0.007305		28.9616	-0.023651		28.9591	-0.022001		28.9538	-0.023341		28.9525	0.00878		28.9558	-0.021251
28.974	-0.003651		28.9727	0.001768		28.9766	-0.00744		28.9782	-0.023877		28.976	-0.022185		28.9704	-0.023433		28.9693	0.008285		28.9724	-0.021659
28.9905	-0.003352		28.9894	0.001467		28.9931	-0.007349		28.9948	-0.023592		28.9927	-0.022181		28.9871	-0.02332		28.986	0.008255		28.9891	-0.021826
29.0071	-0.003737		29.0063	0.001269		29.0099	-0.007815		29.0116	-0.023838		29.0095	-0.022498		29.0039	-0.023699		29.0027	0.008303		29.0058	-0.022583
29.0239	-0.004099		29.0229	0.001055		29.0265	-0.008158		29.0284	-0.024071		29.0261	-0.022503		29.0207	-0.02364		29.0193	0.007923		29.0225	-0.023213
29.0407	-0.003994		29.0395	0.000975		29.0433	-0.008275		29.0454	-0.024188		29.0427	-0.022528		29.0373	-0.023572		29.036	0.008063		29.039	-0.023386
29.0575	-0.003796		29.0562	0.001003		29.06	-0.008241		29.0622	-0.02398		29.0595	-0.02218		29.0542	-0.023322		29.0528	0.00799		29.0557	-0.023316
29.0745	-0.003539		29.073	0.00117		29.0766	-0.008363		29.0792	-0.023626		29.0761	-0.022018		29.0711	-0.022992		29.0694	0.007882		29.0723	-0.023578
29.0913	-0.003201		29.0899	0.000836		29.0934	-0.008613		29.0961	-0.02334		29.0928	-0.021793		29.0881	-0.022829		29.0861	0.007765		29.0892	-0.023631
29.1082	-0.003321		29.1069	0.000709		29.1102	-0.008939		29.1131	-0.023414		29.1096	-0.022061		29.1051	-0.023089		29.103	0.00768		29.1062	-0.024021
29.1252	-0.003204		29.1237	0.000563		29.1271	-0.008838		29.1301	-0.02297		29.1265	-0.021668		29.122	-0.022828		29.1201	0.007352		29.1233	-0.024131
29.1424	-0.003281		29.1406	0.000342		29.1441	-0.009289		29.1469	-0.023426		29.1434	-0.022299		29.1388	-0.023001		29.1372	0.007147		29.1403	-0.024796
29.1594	-0.00279		29.1574	0.000251		29.1609	-0.008783		29.1639	-0.02305		29.1601	-0.021948		29.1557	-0.022833		29.1542	0.007116		29.1573	-0.024781
29.1765	-0.002272		29.1743	0.000155		29.178	-0.008929		29.1808	-0.022968		29.177	-0.021848		29.1725	-0.022717		29.1711	0.00744		29.1741	-0.024634
29.1935	-0.002425		29.191	6.3e-05		29.195	-0.009059		29.1977	-0.023294		29.1938	-0.021513		29.1893	-0.022797		29.188	0.007159		29.1909	-0.024644
29.2105	-0.002255		29.2077	0		29.2121	-0.00892		29.2144	-0.023152		29.2106	-0.02109		29.2061	-0.022474		29.205	0.006834		29.2078	-0.024468
29.2275	-0.001984		29.2247	0.0001		29.229	-0.008894		29.2312	-0.023201		29.2276	-0.020713		29.2231	-0.022225		29.2219	0.006785		29.2247	-0.024225
29.2442	-0.002486		29.2416	-0.000295		29.246	-0.009301		29.248	-0.023412		29.2444	-0.020474		29.2402	-0.022183		29.2388	0.00635		29.2417	-0.024501
29.2609	-0.002811		29.2584	-0.000441		29.2631	-0.009576		29.265	-0.0238		29.2613	-0.02017		29.2571	-0.022121		29.2556	0.006181		29.2586	-0.02481
29.2778	-0.002827		29.2751	-0.000994		29.2801	-0.009977		29.2818	-0.024089		29.2783	-0.020139		29.2739	-0.022175		29.2726	0.005785		29.2755	-0.024981
29.2947	-0.002639		29.2918	-0.000945		29.297	-0.010027		29.2985	-0.024066		29.2954	-0.019515		29.2908	-0.021857		29.2894	0.005412		29.2923	-0.024818
29.3115	-0.00231		29.3085	-0.000798		29.3139	-0.010037		29.3151	-0.024105		29.3123	-0.019063		29.3075	-0.021349		29.306	0.00545		29.3092	-0.024717
29.328	-0.002175		29.3252	-0.000913		29.3306	-0.010428		29.3317	-0.024309		29.3291	-0.018868		29.3243	-0.021129		29.3227	0.005306		29.3259	-0.024836
29.3448	-0.002125		29.3419	-0.001522		29.3473	-0.011125		29.3485	-0.024571		29.3457	-0.018544		29.3412	-0.020983		29.3391	0.004708		29.3425	-0.025044
29.3615	-0.00215		29.3586	-0.001822		29.364	-0.011515		29.365	-0.024923		29.3626	-0.018319		29.3581	-0.021014		29.3558	0.004275		29.3591	-0.025074
29.378	-0.002084		29.3754	-0.002055		29.3807	-0.011962		29.3817	-0.024956		29.3794	-0.017851		29.3751	-0.020572		29.3726	0.003692		29.376	-0.025241
29.3947	-0.001778		29.3923	-0.002473		29.3974	-0.012125		29.3985	-0.02488		29.396	-0.017487		29.392	-0.0201		29.3893	0.00326		29.3926	-0.025424
29.4116	-0.001656		29.4089	-0.003091		29.414	-0.01262		29.4154	-0.025122		29.4128	-0.017305		29.4089	-0.020134		29.4059	0.003056		29.4092	-0.025627
29.4284	-0.001716		29.4255	-0.003459		29.4308	-0.013015		29.4322	-0.025297		29.4294	-0.017383		29.4256	-0.020211		29.4227	0.002352		29.426	-0.025792
29.4452	-0.001458		29.4423	-0.003864		29.4476	-0.012931		29.4491	-0.025361		29.4461	-0.017307		29.4423	-0.020284		29.4394	0.001937		29.4427	-0.025651
29.4619	-0.001162		29.4589	-0.004187		29.4642	-0.013319		29.4657	-0.025394		29.4628	-0.017276		29.4586	-0.02044		29.4562	0.001429		29.4594	-0.025645
29.4786	-0.000785		29.4756	-0.004187		29.481	-0.013308		29.4824	-0.025346		29.4795	-0.017152		29.4751	-0.020334		29.473	0.000914		29.476	-0.02548
29.4952	-0.000753		29.4923	-0.004519		29.4977	-0.013378		29.4991	-0.025765		29.4961	-0.017409		29.4916	-0.020772		29.4896	0.000794		29.4926	-0.025437
29.5119	-0.000499		29.5089	-0.004782		29.5143	-0.013311		29.5159	-0.025772		29.5126	-0.017065		29.5082	-0.020959		29.5064	0.000465		29.5091	-0.025286
29.5287	-0.000585		29.5256	-0.004771		29.5311	-0.013528		29.5326	-0.025915		29.5293	-0.016934		29.5247	-0.020807		29.5231	0.000365		29.5258	-0.02526
29.5451	-0.000564		29.5423	-0.004471		29.5478	-0.013272		29.5493	-0.026023		29.546	-0.016557		29.5414	-0.020349		29.5401	0.00031		29.5426	-0.025064
29.5617	-0.000659		29.5589	-0.004392		29.5646	-0.01356		29.5662	-0.026096		29.5626	-0.016599		29.558	-0.020179		29.557	-2.4e-05		29.5593	-0.02498
29.5786	-0.000526		29.5754	-0.004452		29.5813	-0.013239		29.583	-0.026037		29.5793	-0.016365		29.5747	-0.020012		29.5738	-9.9e-05		29.5758	-0.024862
29.5952	-0.00039		29.592	-0.004136		29.598	-0.013267		29.5997	-0.0261		29.5962	-0.016485		29.5913	-0.019838		29.5906	0.000128		29.5926	-0.024359
29.6119	0.000456		29.6088	-0.003831		29.6147	-0.012708		29.6165	-0.025704		29.6129	-0.016072		29.608	-0.019435		29.6075	0.00016		29.6095	-0.02373
29.6287	0.001077		29.6255	-0.003957		29.6314	-0.01254		29.6333	-0.025732		29.6296	-0.015617		29.6247	-0.01898		29.6243	0.000699		29.6262	-0.023555
29.6454	0.00164		29.6422	-0.003886		29.6481	-0.012941		29.6499	-0.025745		29.6464	-0.015312		29.6414	-0.018598		29.6412	0.000947		29.643	-0.02344
29.6623	0.001443		29.6589	-0.004284		29.6647	-0.013		29.6665	-0.026063		29.6631	-0.015349		29.6583	-0.018416		29.658	0.000676		29.6596	-0.023595
29.6789	0.001617		29.6756	-0.004154		29.6814	-0.013052		29.6834	-0.026123		29.6797	-0.014808		29.6749	-0.018562		29.6748	0.000722		29.6763	-0.023365
29.6955	0.001832		29.6923	-0.004209		29.698	-0.013181		29.7001	-0.025904		29.6964	-0.014666		29.6918	-0.018076		29.6917	0.000759		29.693	-0.023493
29.7123	0.001952		29.709	-0.004191		29.7147	-0.013528		29.717	-0.025832		29.7132	-0.014627		29.7085	-0.017756		29.7084	0.00076		29.7098	-0.023426
29.7292	0.002244		29.7257	-0.004141		29.7313	-0.013543		29.7338	-0.025866		29.7299	-0.014629		29.7253	-0.017637		29.7252	0.000809		29.7265	-0.023091
29.7461	0.002259		29.7425	-0.004257		29.7479	-0.014083		29.7506	-0.025835		29.7466	-0.01492		29.7418	-0.018238		29.7417	0.000586		29.7433	-0.02313
29.7629	0.003005		29.7594	-0.004254		29.7645	-0.014219		29.7674	-0.025462		29.7634	-0.014546		29.7586	-0.017885		29.7583	0.000807		29.7599	-0.023075
29.7796	0.003092		29.7763	-0.004212		29.7812	-0.014709		29.7842	-0.025591		29.7802	-0.014615		29.7752	-0.017648		29.7751	0.000893		29.7766	-0.02295
29.7965	0.003051		29.7933	-0.004278		29.7978	-0.015043		29.8011	-0.025513		29.7969	-0.014295		29.7919	-0.0176		29.7918	0.000605		29.7934	-0.023104
29.8133	0.003232		29.8101	-0.00387		29.8145	-0.015583		29.8178	-0.025752		29.8136	-0.014257		29.8085	-0.017429		29.8085	0.000628		29.81	-0.022907
29.83	0.003467		29.8268	-0.003711		29.8311	-0.016076		29.8345	-0.025657		29.8304	-0.014461		29.8253	-0.017409		29.8253	0.000413		29.8268	-0.022914
29.8467	0.003364		29.8435	-0.003732		29.8476	-0.016262		29.8511	-0.025782		29.8471	-0.014755		29.8419	-0.01754		29.8419	0		29.8434	-0.022938
29.8632	0.003395		29.8602	-0.003423		29.8645	-0.016756		29.8682	-0.025439		29.8639	-0.014881		29.8586	-0.017549		29.8585	5.9e-05		29.8601	-0.022696
29.88	0.003634		29.877	-0.00333		29.881	-0.017352		29.8849	-0.025338		29.8807	-0.015273		29.8755	-0.017119		29.875	0.000123		29.8767	-0.022898
29.8967	0.003795		29.8938	-0.002981		29.8977	-0.017674		29.9019	-0.025249		29.8975	-0.01513		29.892	-0.017009		29.8915	0.000162		29.8935	-0.022672
29.9133	0.00407		29.9107	-0.002665		29.9144	-0.017965		29.9187	-0.025139		29.9144	-0.015105		29.9087	-0.016909		29.9082	0.000296		29.9101	-0.022587
29.9299	0.004778		29.9273	-0.002437		29.9311	-0.018085		29.9353	-0.024885		29.931	-0.014962		29.9254	-0.016701		29.9251	0.00029		29.9269	-0.022221
29.9462	0.00511		29.9439	-0.002484		29.9478	-0.017992		29.9522	-0.024644		29.9477	-0.014878		29.9421	-0.016182		29.9419	0.000569		29.9437	-0.022189
29.9626	0.005285		29.9606	-0.002261		29.9645	-0.017867		29.9689	-0.024599		29.9644	-0.015087		29.9588	-0.016127		29.9587	0.001044		29.9604	-0.021646
29.9792	0.005703		29.9773	-0.002119		29.9812	-0.017811		29.9856	-0.024484		29.981	-0.01518		29.9756	-0.016161		29.9755	0.001005		29.977	-0.021465
29.9957	0.006504		29.9938	-0.002023		29.998	-0.017854		30.0021	-0.024435		29.9976	-0.015081		29.9922	-0.016005		29.9921	0.001207		29.9938	-0.021331
30.0122	0.006199		30.0103	-0.002223		30.0147	-0.018186		30.0188	-0.024309		30.0143	-0.015464		30.0089	-0.016067		30.0086	0.001103		30.0105	-0.021409
30.0285	0.006228		30.0269	-0.002137		30.0315	-0.018246		30.0354	-0.023986		30.031	-0.015469		30.0257	-0.016347		30.0253	0.000959		30.0272	-0.021252
30.045	0.006382		30.0437	-0.001673		30.0483	-0.018285		30.0522	-0.023585		30.0477	-0.015199		30.0425	-0.016418		30.042	0.00142		30.0438	-0.020845
30.0619	0.007831		30.0603	-0.00131		30.0649	-0.018187		30.0686	-0.023356		30.0643	-0.014977		30.0593	-0.016196		30.0589	0.001831		30.0605	-0.020663
30.0787	0.008731		30.077	-0.001182		30.0818	-0.018018		30.0854	-0.023032		30.0809	-0.014826		30.0759	-0.016289		30.0759	0.002067		30.0774	-0.019997
30.0954	0.00951		30.0937	-0.000834		30.0984	-0.018269		30.1019	-0.022996		30.0977	-0.014673		30.0927	-0.016365		30.0928	0.0021		30.0942	-0.019846
30.1122	0.010306		30.1103	-0.000957		30.1151	-0.018286		30.1184	-0.022596		30.1143	-0.014463		30.1095	-0.016571		30.1095	0.001688		30.111	-0.019746
30.1289	0.010822		30.1271	-0.000576		30.1318	-0.018335		30.1352	-0.022415		30.1311	-0.01398		30.1263	-0.016514		30.1262	0.002083		30.1276	-0.019572
30.1459	0.011465		30.1438	-0.000402		30.1485	-0.018465		30.1518	-0.022498		30.1479	-0.013626		30.143	-0.016813		30.1429	0.002074		30.1443	-0.019202
30.1627	0.011668		30.1604	-0.000526		30.1651	-0.019097		30.1685	-0.022407		30.1647	-0.013513		30.1597	-0.017138		30.1596	0.001589		30.1611	-0.019486
30.1796	0.012288		30.1771	-0.000279		30.1818	-0.01957		30.1851	-0.022744		30.1813	-0.013501		30.1764	-0.017658		30.1762	0.001538		30.178	-0.019395
30.1965	0.012639		30.1938	-0.000248		30.1985	-0.019749		30.2018	-0.022695		30.198	-0.01367		30.193	-0.018101		30.1931	0.001292		30.1945	-0.019153
30.2133	0.013296		30.2106	-0.000107		30.2151	-0.02		30.2184	-0.022807		30.2148	-0.013679		30.2098	-0.018422		30.2099	0.001203		30.2112	-0.019196
30.2303	0.014003		30.2274	0.000185		30.2318	-0.020401		30.2352	-0.022948		30.2314	-0.013548		30.2263	-0.018343		30.2265	0.001037		30.2277	-0.019239
30.2469	0.014557		30.2439	0.000286		30.2481	-0.020663		30.2515	-0.022979		30.248	-0.013329		30.2428	-0.01806		30.2431	0.000854		30.2444	-0.019357
30.2633	0.014525		30.2603	0.000525		30.2645	-0.020823		30.268	-0.02319		30.2647	-0.013403		30.2593	-0.018046		30.2594	0.000664		30.261	-0.019085
30.2797	0.014285		30.2766	0.000508		30.2809	-0.021335		30.2844	-0.023635		30.2813	-0.013556		30.2759	-0.018356		30.2759	0.000204		30.2773	-0.019609
30.2962	0.014492		30.293	0.000539		30.2974	-0.021441		30.301	-0.023795		30.2978	-0.01351		30.2923	-0.018457		30.2923	6e-06		30.2936	-0.019648
30.3127	0.014645		30.3095	0.00091		30.314	-0.021435		30.3175	-0.023989		30.3143	-0.013435		30.3089	-0.01826		30.309	0.000128		30.3099	-0.019381
30.3292	0.014818		30.3259	0.000988		30.3303	-0.021839		30.334	-0.024006		30.3308	-0.013761		30.3255	-0.018425		30.3255	-0.000209		30.3262	-0.019624
30.3455	0.015185		30.3425	0.001727		30.3468	-0.021864		30.3504	-0.023711		30.3473	-0.013601		30.342	-0.017824		30.342	-0.000358		30.3426	-0.019562
30.3623	0.015811		30.359	0.002262		30.3632	-0.022254		30.3668	-0.023943		30.3637	-0.013595		30.3585	-0.017534		30.3584	-0.000286		30.3588	-0.019419
30.3784	0.015796		30.3753	0.002419		30.3796	-0.022408		30.3833	-0.023413		30.3804	-0.013381		30.3751	-0.017323		30.3748	-0.000263		30.3751	-0.019485
30.395	0.016218		30.3919	0.002883		30.396	-0.022715		30.3998	-0.02329		30.3968	-0.012958		30.3917	-0.017049		30.3911	-0.000114		30.3915	-0.0195
30.4115	0.0165		30.4082	0.003067		30.4125	-0.023256		30.4165	-0.02357		30.4133	-0.012717		30.4083	-0.016869		30.4076	-6.4e-05		30.408	-0.019484
30.4281	0.016846		30.4248	0.00328		30.4289	-0.023396		30.4329	-0.023735		30.43	-0.012376		30.4249	-0.01672		30.4241	0.00015		30.4247	-0.01929
30.4449	0.017149		30.4416	0.00343		30.4459	-0.023928		30.4497	-0.02403		30.4466	-0.012596		30.4415	-0.01679		30.4407	2.8e-05		30.4412	-0.019346
30.4618	0.017703		30.4584	0.003368		30.4628	-0.024174		30.4664	-0.024286		30.4633	-0.012225		30.4582	-0.016654		30.4573	4e-06		30.4578	-0.019162
30.4786	0.018256		30.4752	0.003455		30.4796	-0.024551		30.483	-0.024463		30.48	-0.011546		30.475	-0.016134		30.4739	0.000363		30.4745	-0.018945
30.4952	0.018841		30.4921	0.003533		30.4964	-0.024551		30.4997	-0.024619		30.4968	-0.011098		30.4918	-0.01588		30.4904	0.000652		30.4913	-0.018744
30.5119	0.018884		30.5088	0.003668		30.5131	-0.025514		30.5164	-0.025289		30.5136	-0.011104		30.5085	-0.015951		30.507	0.000795		30.508	-0.01862
30.5287	0.019137		30.5256	0.003564		30.5297	-0.026082		30.5332	-0.02571		30.5304	-0.010991		30.5252	-0.016067		30.5236	0.000508		30.5249	-0.01877
30.5455	0.019441		30.5423	0.003285		30.5464	-0.026989		30.5498	-0.025919		30.5471	-0.011182		30.5418	-0.016519		30.5403	0.000448		30.5416	-0.018793
30.5619	0.019413		30.5589	0.003092		30.5631	-0.027295		30.5666	-0.026179		30.5639	-0.010997		30.5584	-0.016661		30.557	0.000312		30.5584	-0.018698
30.5788	0.020084		30.5756	0.003194		30.58	-0.027662		30.5832	-0.026643		30.5805	-0.011		30.5752	-0.016724		30.5737	0.000407		30.5751	-0.018757
30.5954	0.020274		30.5923	0.003169		30.5968	-0.028307		30.6	-0.027032		30.5974	-0.011212		30.5918	-0.016848		30.5905	0.000327		30.5917	-0.018898
30.6122	0.020887		30.6091	0.003525		30.6137	-0.028378		30.6167	-0.026993		30.614	-0.011315		30.6084	-0.016873		30.6073	0.000271		30.6084	-0.019019
30.629	0.021423		30.6257	0.00346		30.6304	-0.028964		30.6334	-0.02718		30.6307	-0.011557		30.6251	-0.017085		30.6241	0.000154		30.6249	-0.019213
30.6457	0.0222		30.6423	0.00382		30.6469	-0.029101		30.6501	-0.027273		30.6474	-0.011393		30.6418	-0.017123		30.6408	0.000305		30.6415	-0.019296
30.6623	0.022328		30.6589	0.00397		30.6635	-0.029291		30.6669	-0.027341		30.6639	-0.011672		30.6586	-0.017199		30.6574	0.000297		30.6582	-0.019652
30.6789	0.022351		30.6755	0.004035		30.6803	-0.029748		30.6838	-0.027479		30.6807	-0.012356		30.6753	-0.017601		30.674	-6e-06		30.6749	-0.019903
30.6957	0.022811		30.6921	0.004309		30.697	-0.030159		30.7006	-0.027277		30.6974	-0.012455		30.6919	-0.017301		30.6907	0.000263		30.6917	-0.019659
30.7127	0.023463		30.7089	0.004243		30.7136	-0.030629		30.7174	-0.027197		30.7139	-0.012548		30.7088	-0.017274		30.7073	0.000386		30.7083	-0.019793
30.7294	0.024097		30.7256	0.004307		30.7304	-0.030668		30.7341	-0.027063		30.7306	-0.012565		30.7256	-0.017016		30.7241	0.000868		30.7249	-0.019475
30.7461	0.024538		30.7423	0.004435		30.7473	-0.030752		30.7509	-0.027335		30.7471	-0.012732		30.7426	-0.016877		30.7408	0.00115		30.7417	-0.019506
30.7632	0.02565		30.7591	0.004904		30.7641	-0.030982		30.7678	-0.027315		30.7637	-0.012775		30.7592	-0.017307		30.7574	0.001483		30.7585	-0.019576
30.7801	0.026026		30.7759	0.00477		30.7806	-0.031656		30.7846	-0.027491		30.7804	-0.012887		30.7759	-0.017213		30.7741	0.001566		30.7755	-0.019529
30.7969	0.026731		30.7926	0.00479		30.7973	-0.031506		30.8014	-0.027496		30.7972	-0.012619		30.7926	-0.017279		30.7907	0.001572		30.7924	-0.019508
30.8135	0.027482		30.8093	0.004902		30.8137	-0.031741		30.8181	-0.027221		30.8139	-0.012222		30.8093	-0.017201		30.8074	0.002034		30.8093	-0.01912
30.8302	0.028508		30.8263	0.005435		30.8305	-0.031085		30.8349	-0.027092		30.8306	-0.011688		30.826	-0.016851		30.824	0.002877		30.8261	-0.018594
30.8467	0.029277		30.843	0.005773		30.8471	-0.031051		30.8516	-0.026643		30.8471	-0.011593		30.8428	-0.016567		30.8407	0.003537		30.8429	-0.018049
30.8636	0.030507		30.8598	0.006494		30.8637	-0.031005		30.8684	-0.0263		30.8638	-0.011097		30.8594	-0.016005		30.8575	0.004321		30.8596	-0.017672
30.8803	0.031801		30.8767	0.007303		30.8804	-0.030737		30.8852	-0.025852		30.8805	-0.010427		30.8761	-0.015626		30.8742	0.005412		30.8763	-0.016976
30.897	0.032761		30.8934	0.007687		30.8969	-0.03074		30.902	-0.025997		30.8971	-0.01033		30.8929	-0.015694		30.8911	0.005901		30.8929	-0.017132
30.9138	0.034139		30.9101	0.008565		30.9137	-0.02993		30.9188	-0.025626		30.9138	-0.010086		30.9095	-0.015221		30.9078	0.006583		30.9095	-0.016968
30.9304	0.035303		30.9269	0.009741		30.9305	-0.029463		30.9354	-0.025245		30.9304	-0.009419		30.9261	-0.014955		30.9247	0.00722		30.9263	-0.016765
30.9471	0.036783		30.9435	0.010536		30.9471	-0.028966		30.9522	-0.024821		30.9472	-0.008791		30.9426	-0.014463		30.9414	0.008156		30.9429	-0.01616
30.9636	0.038143		30.96	0.011395		30.9637	-0.027993		30.9689	-0.023924		30.964	-0.00807		30.9596	-0.013288		30.9581	0.008976		30.9594	-0.015576
30.9801	0.039679		30.9768	0.012601		30.9804	-0.026922		30.9856	-0.023301		30.9806	-0.00725		30.9763	-0.012528		30.9747	0.009999		30.9758	-0.014941
30.9967	0.040853		30.9936	0.013714		30.9972	-0.026417		31.0022	-0.022991		30.9971	-0.007043		30.993	-0.011746		30.9915	0.01137		30.9923	-0.014132
31.0133	0.041842		31.0103	0.014483		31.0141	-0.025736		31.0189	-0.022761		31.0137	-0.006611		31.0097	-0.010981		31.0079	0.01205		31.0088	-0.013868
31.0299	0.042663		31.0268	0.015073		31.0309	-0.025659		31.0356	-0.022501		31.0302	-0.00629		31.0264	-0.010538		31.0246	0.012468		31.0253	-0.013525
31.0468	0.043909		31.0438	0.015787		31.0476	-0.025283		31.0522	-0.022039		31.047	-0.0058		31.0431	-0.01003		31.0411	0.012777		31.0419	-0.013315
31.0635	0.045008		31.0605	0.016304		31.0643	-0.024584		31.0687	-0.021476		31.0637	-0.0052		31.0597	-0.009808		31.0579	0.01307		31.0586	-0.012841
31.0801	0.045858		31.0771	0.01706		31.0809	-0.024123		31.0852	-0.02117		31.0804	-0.004733		31.0765	-0.009136		31.0747	0.013415		31.0755	-0.012505
31.0969	0.046724		31.0939	0.017711		31.0976	-0.023849		31.1017	-0.020645		31.0971	-0.004373		31.0932	-0.008798		31.0915	0.013712		31.0924	-0.012155
31.1134	0.047466		31.1106	0.018381		31.1144	-0.023661		31.1182	-0.019846		31.1138	-0.003855		31.11	-0.008192		31.1082	0.013835		31.1093	-0.011784
31.1302	0.048276		31.1274	0.018518		31.131	-0.023381		31.135	-0.019579		31.1305	-0.003858		31.1268	-0.007565		31.1247	0.014079		31.1261	-0.011172
31.1468	0.048823		31.1444	0.019035		31.1476	-0.023277		31.1515	-0.019154		31.1473	-0.003635		31.1435	-0.007465		31.1415	0.014418		31.1429	-0.011076
31.1636	0.049042		31.1612	0.019018		31.1644	-0.023494		31.168	-0.019326		31.1639	-0.003721		31.1602	-0.007608		31.1582	0.014501		31.1598	-0.011032
31.1803	0.049669		31.1779	0.019563		31.1813	-0.023288		31.1847	-0.018729		31.1808	-0.00335		31.1768	-0.00734		31.1749	0.014763		31.1766	-0.010683
31.1972	0.050704		31.1946	0.020009		31.1979	-0.022944		31.2013	-0.01802		31.1977	-0.003043		31.1936	-0.007243		31.1916	0.01481		31.1934	-0.010328
31.214	0.05186		31.2113	0.020441		31.2147	-0.022739		31.2179	-0.017569		31.2146	-0.002713		31.2105	-0.00704		31.2083	0.015154		31.2102	-0.009928
31.2306	0.052416		31.2281	0.02103		31.2312	-0.022404		31.2344	-0.016944		31.2313	-0.002545		31.2272	-0.006637		31.225	0.01548		31.227	-0.009659
31.2472	0.05295		31.2445	0.021229		31.248	-0.02202		31.2511	-0.016605		31.248	-0.002213		31.2439	-0.006541		31.2418	0.015749		31.2438	-0.009202
31.264	0.053409		31.2612	0.021583		31.2648	-0.021864		31.268	-0.015961		31.2648	-0.0021		31.2605	-0.006338		31.2585	0.016372		31.2605	-0.008617
31.2808	0.054002		31.2779	0.021813		31.2816	-0.021555		31.2847	-0.015795		31.2816	-0.001944		31.2771	-0.006293		31.275	0.016765		31.2772	-0.008248
31.2974	0.054787		31.2944	0.022265		31.2984	-0.021133		31.3013	-0.014985		31.2985	-0.001562		31.2937	-0.006211		31.2914	0.016904		31.2938	-0.007855
31.314	0.055176		31.3111	0.022259		31.3151	-0.021033		31.3179	-0.014887		31.3154	-0.001534		31.3104	-0.00646		31.3082	0.017584		31.3103	-0.007664
31.3307	0.055784		31.3279	0.022707		31.3318	-0.020682		31.3346	-0.014037		31.3323	-0.001101		31.327	-0.006512		31.325	0.01792		31.327	-0.007355
31.3475	0.056659		31.3444	0.022873		31.3484	-0.020298		31.3514	-0.013469		31.3488	-0.00092		31.3438	-0.006015		31.3418	0.018256		31.3436	-0.006666
31.3641	0.057302		31.3611	0.0233		31.3651	-0.020067		31.3682	-0.012823		31.3656	-0.000728		31.3605	-0.005927		31.3585	0.019008		31.3602	-0.006133
31.3808	0.057866		31.3777	0.023174		31.3816	-0.020038		31.3849	-0.012435		31.3823	-0.001081		31.3775	-0.006166		31.3751	0.019137		31.3768	-0.006175
31.3975	0.05825		31.3944	0.02311		31.3982	-0.020114		31.4017	-0.011844		31.3989	-0.000924		31.3942	-0.005911		31.3917	0.019443		31.3935	-0.005996
31.4142	0.058867		31.4112	0.023567		31.4146	-0.020178		31.4187	-0.01082		31.4157	-0.000758		31.4108	-0.005758		31.4086	0.019938		31.4103	-0.005509
31.431	0.059557		31.4277	0.023905		31.4313	-0.020349		31.4355	-0.01046		31.4323	-0.000899		31.4275	-0.006141		31.4255	0.020256		31.4271	-0.005043
31.4477	0.060059		31.4447	0.024097		31.4479	-0.020403		31.4522	-0.01033		31.4491	-0.000997		31.4441	-0.006194		31.4423	0.020483		31.4438	-0.00482
31.4644	0.06041		31.4612	0.02423		31.4646	-0.020811		31.4687	-0.010392		31.4659	-0.001274		31.4608	-0.006551		31.4591	0.020482		31.4605	-0.004984
31.481	0.060978		31.478	0.024358		31.4813	-0.020755		31.4855	-0.009674		31.4826	-0.001225		31.4777	-0.006654		31.476	0.020559		31.4772	-0.004754
31.4974	0.061106		31.4948	0.024315		31.4979	-0.020973		31.5022	-0.009612		31.4991	-0.001255		31.4944	-0.006478		31.493	0.021039		31.4939	-0.00402
31.5143	0.06175		31.5116	0.02443		31.5145	-0.020774		31.5188	-0.009225		31.5158	-0.001196		31.511	-0.006703		31.5098	0.020924		31.5108	-0.003425
31.5311	0.062275		31.528	0.024332		31.5313	-0.02098		31.5355	-0.009046		31.5324	-0.00134		31.5276	-0.007209		31.5263	0.020706		31.5275	-0.003363
31.5478	0.062746		31.5447	0.024531		31.5483	-0.021288		31.5522	-0.008866		31.5491	-0.001443		31.5441	-0.007637		31.5428	0.02034		31.5444	-0.003446
31.5643	0.062987		31.5614	0.024798		31.565	-0.021263		31.5688	-0.008549		31.5658	-0.001278		31.5605	-0.00787		31.5597	0.020259		31.5611	-0.003008
31.5812	0.063236		31.5779	0.025091		31.5817	-0.02141		31.5856	-0.00829		31.5826	-0.001059		31.5771	-0.007944		31.5765	0.020177		31.5779	-0.002394
31.598	0.063565		31.5947	0.025375		31.5986	-0.021419		31.6022	-0.007855		31.5992	-0.001213		31.5938	-0.008259		31.5934	0.019928		31.5945	-0.001888
31.6146	0.063569		31.6112	0.025604		31.6155	-0.021112		31.6188	-0.008007		31.6159	-0.001588		31.6104	-0.008491		31.61	0.019716		31.6113	-0.001485
31.6313	0.063866		31.6279	0.025487		31.6323	-0.020773		31.6353	-0.007507		31.6326	-0.001561		31.627	-0.008788		31.6267	0.019801		31.6282	-0.001121
31.648	0.064397		31.6444	0.025805		31.6491	-0.02096		31.6521	-0.006601		31.6494	-0.001277		31.6439	-0.008869		31.6433	0.020223		31.6448	-0.000623
31.6647	0.064958		31.6612	0.02603		31.6657	-0.020851		31.6689	-0.005886		31.666	-0.001159		31.6608	-0.009025		31.66	0.020354		31.6616	0
31.6817	0.065781		31.6779	0.026691		31.6823	-0.020705		31.6857	-0.005366		31.6826	-0.001297		31.6774	-0.009311		31.6767	0.020505		31.6784	0.000341
31.6987	0.066841		31.6945	0.027556		31.6991	-0.020074		31.7024	-0.004401		31.6993	-0.001132		31.694	-0.009496		31.6932	0.020702		31.6952	0.000687
31.7153	0.067341		31.7112	0.02823		31.7158	-0.019987		31.7193	-0.003525		31.716	-0.001223		31.7108	-0.009307		31.7097	0.021333		31.7118	0.001402
31.7321	0.067803		31.728	0.029107		31.7325	-0.020053		31.736	-0.003041		31.7327	-0.001231		31.7275	-0.00923		31.7267	0.022106		31.7286	0.0023
31.749	0.06838		31.7448	0.029925		31.7491	-0.019508		31.7527	-0.002297		31.7493	-0.000767		31.7444	-0.009255		31.7436	0.02268		31.7454	0.003284
31.7659	0.069317		31.7615	0.030733		31.7659	-0.019401		31.7695	-0.001417		31.766	-0.000884		31.7613	-0.008939		31.7604	0.023043		31.762	0.00391
31.7829	0.070774		31.7786	0.031593		31.7825	-0.01895		31.7862	-0.000898		31.7826	-0.00089		31.7781	-0.00866		31.7771	0.023655		31.7788	0.004637
31.7994	0.071427		31.7952	0.032539		31.7993	-0.01885		31.8029	-0.000865		31.7993	-0.000818		31.7947	-0.008609		31.7938	0.024086		31.7956	0.004975
31.8162	0.072153		31.812	0.032986		31.8161	-0.01919		31.8197	-0.000255		31.816	-0.000787		31.8116	-0.008562		31.8106	0.024404		31.8124	0.005368
31.8331	0.072806		31.829	0.033848		31.8328	-0.019548		31.8365	0.000365		31.8328	-0.000675		31.8285	-0.008341		31.8273	0.02501		31.8291	0.005955
31.8499	0.073777		31.8457	0.034918		31.8494	-0.019219		31.8533	0.000919		31.8494	-0.000655		31.8451	-0.008123		31.8441	0.025428		31.8459	0.00662
31.8667	0.074581		31.8624	0.035627		31.8663	-0.019001		31.87	0.001393		31.8664	-0.0004		31.8618	-0.007929		31.861	0.02592		31.8627	0.007075
31.8834	0.075173		31.8791	0.036191		31.883	-0.01905		31.8867	0.001916		31.8833	-0.000227		31.8784	-0.007606		31.8778	0.026408		31.8793	0.007616
31.9001	0.075532		31.8959	0.036499		31.8997	-0.019248		31.9035	0.001883		31.9001	-0.000726		31.8951	-0.007738		31.8946	0.02672		31.8961	0.008094
31.9168	0.076548		31.9125	0.037141		31.9163	-0.019232		31.9202	0.002225		31.9168	-0.000551		31.9118	-0.007818		31.9117	0.02689		31.9128	0.008642
31.9335	0.077199		31.9291	0.037656		31.9331	-0.019134		31.937	0.002674		31.9336	-0.000464		31.9284	-0.007603		31.9285	0.027184		31.9297	0.008979
31.9503	0.077857		31.9458	0.038001		31.95	-0.019317		31.9535	0.002765		31.9505	-0.000832		31.945	-0.00785		31.9452	0.027541		31.9464	0.009109
31.967	0.078623		31.9624	0.038248		31.9667	-0.019413		31.9701	0.002904		31.9674	-0.00103		31.9617	-0.008035		31.962	0.027412		31.9632	0.009195
31.9835	0.078968		31.9789	0.038573		31.9834	-0.019584		31.9868	0.003475		31.9843	-0.001021		31.9784	-0.008436		31.9788	0.027777		31.98	0.009439
32.0002	0.079885		31.9958	0.039151		32.0002	-0.019352		32.0034	0.004043		32.0011	-0.000917		31.9952	-0.008241		31.9956	0.028365		31.9968	0.010047
32.0168	0.080793		32.0124	0.039729		32.017	-0.018905		32.0201	0.004575		32.0179	-0.000967		32.0117	-0.008406		32.0123	0.028748		32.0137	0.010519
32.0334	0.08172		32.0289	0.040328		32.0336	-0.018609		32.0368	0.004664		32.0346	-0.000943		32.0281	-0.008736		32.0293	0.028481		32.0303	0.010704
32.0502	0.082396		32.0457	0.040446		32.0503	-0.018531		32.0534	0.004628		32.0513	-0.001085		32.0448	-0.009169		32.0461	0.028528		32.047	0.011101
32.0669	0.083155		32.0625	0.04112		32.067	-0.018335		32.0702	0.00493		32.0679	-0.001401		32.0615	-0.009156		32.0625	0.028776		32.0636	0.011747
32.0834	0.08388		32.079	0.041593		32.0839	-0.018235		32.0868	0.005098		32.0844	-0.001242		32.0783	-0.009357		32.0792	0.029044		32.0804	0.012228
32.1	0.084682		32.0957	0.042325		32.1007	-0.018301		32.1035	0.005413		32.1009	-0.001018		32.0951	-0.009271		32.0959	0.029265		32.097	0.012523
32.1168	0.085007		32.1124	0.042841		32.1177	-0.018297		32.1202	0.005509		32.1177	-0.001173		32.112	-0.009259		32.1125	0.02942		32.1137	0.012502
32.1334	0.085879		32.1291	0.043358		32.1345	-0.018399		32.1369	0.005617		32.1344	-0.001185		32.1287	-0.009342		32.1292	0.029538		32.1304	0.01272
32.1501	0.086431		32.1459	0.043961		32.1512	-0.018344		32.1537	0.005983		32.151	-0.001219		32.1456	-0.009498		32.1459	0.029566		32.1471	0.012965
32.1667	0.087168		32.1627	0.044358		32.1678	-0.018392		32.1704	0.006093		32.1675	-0.001282		32.1622	-0.009534		32.1624	0.029877		32.1639	0.013303
32.1833	0.08768		32.1792	0.044996		32.1845	-0.018256		32.1872	0.006323		32.184	-0.001282		32.1789	-0.009444		32.1793	0.029764		32.1806	0.013617
32.2001	0.088491		32.1959	0.045429		32.2011	-0.018439		32.2039	0.006495		32.2007	-0.001184		32.1956	-0.009562		32.196	0.029925		32.1972	0.014013
32.2168	0.089175		32.2126	0.045873		32.2178	-0.018645		32.2203	0.006348		32.2173	-0.001008		32.2122	-0.009786		32.2127	0.030068		32.2137	0.01433
32.2334	0.089768		32.2293	0.046224		32.2344	-0.018754		32.2369	0.006629		32.234	-0.001158		32.2291	-0.009725		32.2292	0.030683		32.2304	0.014741
32.2501	0.090194		32.246	0.046825		32.2511	-0.018686		32.2534	0.006628		32.2508	-0.001239		32.2457	-0.009779		32.2457	0.03084		32.247	0.014962
32.2667	0.09089		32.2626	0.047055		32.2678	-0.019038		32.27	0.006541		32.2674	-0.001099		32.2623	-0.010211		32.2628	0.030828		32.2639	0.014827
32.2836	0.091757		32.2796	0.047299		32.2843	-0.019024		32.2867	0.006917		32.2842	-0.001186		32.2791	-0.010388		32.2793	0.030782		32.2805	0.015164
32.3005	0.092605		32.2962	0.04756		32.301	-0.018913		32.3035	0.007249		32.3009	-0.000919		32.2957	-0.010525		32.2961	0.03138		32.2972	0.01559
32.3172	0.093468		32.3131	0.048077		32.3175	-0.018894		32.3203	0.007365		32.3176	-0.000618		32.3125	-0.010742		32.3128	0.03183		32.3139	0.016055
32.3341	0.093894		32.3299	0.048255		32.3342	-0.018931		32.3369	0.007404		32.3343	-0.000561		32.3293	-0.011072		32.3294	0.031821		32.3307	0.016311
32.3508	0.094555		32.3467	0.048534		32.3508	-0.019245		32.3537	0.007305		32.3511	-0.000665		32.3462	-0.011026		32.3459	0.03182		32.3474	0.016447
32.3677	0.094983		32.3636	0.048869		32.3675	-0.019525		32.3705	0.007241		32.3681	-0.000696		32.3631	-0.011246		32.3628	0.032172		32.3641	0.016512
32.3846	0.095633		32.3806	0.049004		32.3842	-0.019895		32.3871	0.007212		32.385	-0.001025		32.3799	-0.011601		32.3794	0.032344		32.3809	0.016475
32.4015	0.09601		32.3975	0.049202		32.4011	-0.020053		32.4039	0.007173		32.4018	-0.001503		32.3968	-0.01218		32.3963	0.032469		32.3977	0.016294
32.4183	0.096455		32.4145	0.049387		32.4178	-0.020271		32.421	0.007409		32.4186	-0.001764		32.4137	-0.012413		32.413	0.032461		32.4145	0.016128
32.4354	0.097269		32.4314	0.049683		32.4349	-0.020186		32.4379	0.007673		32.4355	-0.001656		32.4307	-0.012544		32.43	0.032591		32.4314	0.016025
32.4521	0.098098		32.4483	0.050116		32.4517	-0.020444		32.4549	0.008085		32.4523	-0.001638		32.4476	-0.012471		32.447	0.032966		32.4482	0.016253
32.4689	0.098827		32.4653	0.050669		32.4685	-0.020304		32.4718	0.008406		32.4692	-0.001743		32.4647	-0.012306		32.4638	0.033461		32.4651	0.016762
32.4856	0.099132		32.4821	0.051138		32.4854	-0.020438		32.4887	0.008226		32.486	-0.002115		32.4816	-0.012362		32.4806	0.033734		32.4818	0.016459
32.5025	0.099658		32.499	0.051429		32.5022	-0.020461		32.5056	0.008599		32.5029	-0.002651		32.4985	-0.012514		32.4974	0.033528		32.4987	0.01645
32.5194	0.100229		32.5158	0.051912		32.5189	-0.020387		32.5223	0.008609		32.5198	-0.002936		32.5152	-0.012456		32.514	0.033848		32.5156	0.01667
32.5362	0.10122		32.5324	0.052621		32.5356	-0.020099		32.539	0.008827		32.5366	-0.003213		32.532	-0.012418		32.5309	0.034394		32.5325	0.016787
32.5531	0.102129		32.5491	0.053077		32.5525	-0.019832		32.5558	0.009396		32.5532	-0.003015		32.5487	-0.012444		32.5479	0.035276		32.5493	0.017095
32.5699	0.103014		32.5659	0.053808		32.5693	-0.019342		32.5725	0.009889		32.5699	-0.002927		32.5655	-0.012397		32.5648	0.035816		32.5659	0.017551
32.5868	0.103448		32.5828	0.054489		32.5861	-0.019146		32.5893	0.009923		32.5865	-0.003016		32.5822	-0.012379		32.5816	0.03637		32.5826	0.017943
32.6035	0.104144		32.5994	0.054745		32.6028	-0.019082		32.6059	0.010319		32.6032	-0.002922		32.5988	-0.012297		32.5982	0.036681		32.5994	0.0181
32.6203	0.104938		32.6161	0.05536		32.6196	-0.018894		32.6226	0.010726		32.6198	-0.002941		32.6155	-0.012094		32.6152	0.037416		32.6161	0.018649
32.6368	0.105274		32.6329	0.055477		32.6363	-0.019082		32.6392	0.010782		32.6364	-0.003289		32.6322	-0.012369		32.6319	0.037296		32.6329	0.01852
32.6535	0.106332		32.6496	0.056235		32.6529	-0.018664		32.6558	0.011026		32.6532	-0.003368		32.6489	-0.012055		32.6484	0.037848		32.6496	0.018851
32.6704	0.106651		32.6662	0.056374		32.6698	-0.01897		32.6724	0.011297		32.6699	-0.003687		32.6656	-0.012276		32.6651	0.037923		32.6663	0.018546
32.6873	0.107315		32.683	0.056519		32.6866	-0.019038		32.6891	0.011616		32.6865	-0.003694		32.6822	-0.0123		32.682	0.038272		32.6831	0.019029
32.7039	0.107793		32.6997	0.056809		32.7033	-0.019157		32.7055	0.011646		32.7031	-0.003743		32.6989	-0.012545		32.6988	0.038367		32.6999	0.018947
32.7206	0.10833		32.7164	0.056802		32.7202	-0.019236		32.7222	0.011959		32.7196	-0.004003		32.7157	-0.012787		32.7156	0.038126		32.7166	0.018796
32.7374	0.109018		32.7332	0.056947		32.737	-0.019318		32.7389	0.012107		32.7362	-0.004206		32.7324	-0.012947		32.7323	0.038088		32.7333	0.018634
32.754	0.109446		32.7499	0.05721		32.7537	-0.019249		32.7555	0.012071		32.7529	-0.004431		32.7491	-0.013021		32.749	0.038102		32.75	0.018626
32.7704	0.110063		32.7667	0.057396		32.7704	-0.019327		32.7723	0.012022		32.7695	-0.004698		32.7658	-0.013169		32.7657	0.037964		32.7668	0.018449
32.787	0.111106		32.7833	0.057931		32.7871	-0.019089		32.7889	0.012435		32.7861	-0.004469		32.7825	-0.013077		32.7825	0.038331		32.7836	0.018584
32.8036	0.111727		32.7999	0.058333		32.8037	-0.018915		32.8056	0.012629		32.8027	-0.004612		32.7994	-0.013093		32.7992	0.038784		32.8002	0.018879
32.8202	0.112397		32.8165	0.058821		32.8203	-0.018918		32.8223	0.012573		32.8195	-0.005086		32.8161	-0.013186		32.8159	0.038881		32.817	0.018893
32.837	0.11306		32.833	0.059355		32.8369	-0.019052		32.8389	0.012556		32.8361	-0.005462		32.8329	-0.013106		32.8326	0.039001		32.8336	0.019115
32.8537	0.113186		32.8498	0.059331		32.8536	-0.019118		32.8556	0.012513		32.8527	-0.005928		32.8495	-0.013621		32.8495	0.038878		32.8504	0.018868
32.8702	0.113905		32.8667	0.060264		32.87	-0.01893		32.8724	0.012605		32.8693	-0.006166		32.8663	-0.013633		32.8663	0.039186		32.8669	0.018947
32.8865	0.11464		32.8832	0.060735		32.8865	-0.018684		32.889	0.0126		32.8859	-0.006399		32.8832	-0.013695		32.8829	0.039012		32.8837	0.018874
32.9033	0.11524		32.8998	0.061455		32.9031	-0.018865		32.9057	0.012715		32.9027	-0.00664		32.9	-0.013657		32.8997	0.039255		32.9003	0.018829
32.9199	0.115968		32.9164	0.062319		32.9197	-0.018841		32.9224	0.012883		32.9194	-0.006803		32.9166	-0.013674		32.9164	0.039721		32.9169	0.018691
32.9365	0.116178		32.933	0.063062		32.9365	-0.018912		32.939	0.012941		32.936	-0.006868		32.9334	-0.01356		32.9331	0.039811		32.9335	0.018691
32.9533	0.116395		32.9495	0.063582		32.9531	-0.019347		32.9557	0.012974		32.9529	-0.007439		32.9502	-0.013899		32.9499	0.039655		32.9501	0.01848
32.9701	0.116546		32.9659	0.06405		32.9697	-0.019635		32.9722	0.012981		32.9695	-0.007735		32.9668	-0.014004		32.9666	0.039682		32.9667	0.018245
32.9869	0.116894		32.9825	0.064355		32.9863	-0.019733		32.989	0.012999		32.9862	-0.007794		32.9836	-0.014024		32.9833	0.039815		32.9834	0.018158
33.0036	0.117193		32.9991	0.064903		33.0031	-0.019773		33.0058	0.013034		33.0032	-0.007731		33.0003	-0.013715		33.0001	0.039679		33.0002	0.017943
33.0205	0.117568		33.0159	0.065615		33.0199	-0.019764		33.0224	0.012884		33.02	-0.007374		33.0171	-0.01361		33.0169	0.039793		33.0168	0.017926
33.0371	0.118274		33.0323	0.066469		33.0366	-0.019369		33.0391	0.013087		33.0368	-0.006886		33.034	-0.013258		33.0334	0.040034		33.0336	0.018315
33.0537	0.118772		33.049	0.067636		33.0534	-0.019507		33.0559	0.013245		33.0535	-0.006822		33.0508	-0.013222		33.05	0.040044		33.0502	0.018348
33.0705	0.11922		33.0653	0.068051		33.0704	-0.019338		33.0727	0.013229		33.0702	-0.006789		33.0674	-0.013092		33.0666	0.040186		33.0669	0.018499
33.0874	0.119493		33.0822	0.068914		33.0873	-0.019596		33.0894	0.013202		33.087	-0.007191		33.0841	-0.013322		33.0833	0.040567		33.0837	0.018321
33.104	0.11977		33.0991	0.069568		33.1041	-0.019405		33.1062	0.012998		33.1037	-0.007225		33.1007	-0.013312		33.1001	0.040915		33.1005	0.018305
33.121	0.120127		33.1159	0.069986		33.121	-0.019662		33.1229	0.012749		33.1204	-0.007282		33.1176	-0.013571		33.1169	0.041104		33.1172	0.018498
33.1376	0.120758		33.1325	0.070545		33.1376	-0.019686		33.1398	0.012859		33.1371	-0.007467		33.1341	-0.013696		33.1336	0.041427		33.1339	0.018671
33.1543	0.121531		33.1494	0.071375		33.1543	-0.019529		33.1566	0.012513		33.1539	-0.007515		33.1508	-0.013459		33.1504	0.041828		33.1506	0.018894
33.1711	0.122034		33.1661	0.071875		33.1712	-0.019379		33.1734	0.012252		33.1706	-0.007699		33.1675	-0.013604		33.1671	0.042034		33.1673	0.01918
33.1878	0.122488		33.183	0.0726		33.1882	-0.019506		33.1901	0.012005		33.1874	-0.007808		33.1843	-0.013641		33.1837	0.042016		33.1839	0.019211
33.2047	0.122911		33.1997	0.073291		33.205	-0.01993		33.2069	0.011676		33.204	-0.008032		33.201	-0.013937		33.2004	0.042108		33.2007	0.019271
33.2215	0.123392		33.2164	0.073747		33.2218	-0.020015		33.2237	0.011881		33.2207	-0.008224		33.2176	-0.014061		33.2171	0.042317		33.2175	0.019115
33.2384	0.123822		33.2334	0.074203		33.2385	-0.020072		33.2403	0.011923		33.2374	-0.008306		33.234	-0.014139		33.2339	0.042717		33.2342	0.018871
33.2553	0.124322		33.2502	0.074642		33.2552	-0.020059		33.2571	0.011755		33.2543	-0.008029		33.2506	-0.013861		33.2505	0.043077		33.251	0.018708
33.2721	0.124822		33.267	0.075304		33.272	-0.020322		33.2736	0.011307		33.2711	-0.008059		33.2674	-0.014137		33.2672	0.043167		33.2678	0.018522
33.2888	0.1253		33.2837	0.076082		33.2887	-0.02053		33.2904	0.011015		33.2879	-0.007836		33.2841	-0.014058		33.2839	0.043348		33.2845	0.018679
33.3057	0.125976		33.3002	0.076676		33.3054	-0.020839		33.307	0.010943		33.3047	-0.007658		33.3009	-0.014005		33.3005	0.043217		33.3011	0.018888
33.3224	0.126748		33.3169	0.077223		33.3219	-0.02062		33.3237	0.010908		33.3215	-0.007429		33.3175	-0.013654		33.3171	0.043633		33.3178	0.019124
33.3391	0.127147		33.3337	0.077821		33.3387	-0.020721		33.3403	0.010684		33.3384	-0.00727		33.3343	-0.013502		33.334	0.043908		33.3347	0.019362
33.3559	0.127521		33.3505	0.078587		33.3554	-0.020886		33.357	0.011037		33.3553	-0.006653		33.3511	-0.013384		33.3506	0.044205		33.3516	0.019159
33.3727	0.128195		33.3674	0.079668		33.3721	-0.020916		33.3738	0.011121		33.3721	-0.006337		33.3678	-0.013153		33.3672	0.044568		33.3683	0.019311
33.3894	0.128799		33.3843	0.080564		33.3889	-0.020897		33.3904	0.011279		33.3889	-0.006513		33.3844	-0.01309		33.384	0.044816		33.385	0.019153
33.4061	0.129395		33.4012	0.08111		33.4056	-0.021073		33.407	0.011346		33.4057	-0.006537		33.4011	-0.013243		33.4007	0.045033		33.4017	0.018976
33.4229	0.130205		33.4178	0.08142		33.4223	-0.021131		33.4237	0.01136		33.4222	-0.006722		33.4179	-0.013479		33.4175	0.045234		33.4184	0.01878
33.4396	0.130506		33.4346	0.082051		33.439	-0.021265		33.4406	0.011346		33.439	-0.006709		33.4347	-0.013689		33.4341	0.045642		33.435	0.018682
33.4563	0.130764		33.4513	0.082255		33.4558	-0.021287		33.4572	0.011126		33.4557	-0.007002		33.4516	-0.013921		33.4508	0.04581		33.4517	0.018679
33.4731	0.131358		33.468	0.08285		33.4725	-0.021121		33.4738	0.011381		33.4723	-0.00694		33.4684	-0.013723		33.4676	0.046232		33.4684	0.018814
33.4897	0.132124		33.4848	0.083429		33.4891	-0.020704		33.4906	0.011893		33.4889	-0.006696		33.485	-0.013414		33.4843	0.046747		33.4851	0.019134
33.5064	0.132886		33.5017	0.084143		33.5057	-0.020248		33.5075	0.012197		33.5057	-0.006594		33.5016	-0.013118		33.5011	0.047736		33.5017	0.019501
33.5231	0.13284		33.5185	0.084371		33.5225	-0.020854		33.5241	0.011934		33.5224	-0.00695		33.5184	-0.013509		33.5179	0.047549		33.5184	0.019084
33.5399	0.133361		33.5352	0.084456		33.5391	-0.020944		33.5408	0.011836		33.5391	-0.007276		33.5349	-0.013976		33.5346	0.047713		33.5351	0.018622
33.5567	0.134403		33.5519	0.084584		33.5559	-0.020562		33.5574	0.01175		33.5556	-0.007506		33.5516	-0.014102		33.5513	0.04813		33.5518	0.018817
33.5734	0.13523		33.5686	0.084864		33.5726	-0.02066		33.5741	0.011724		33.5724	-0.007698		33.5683	-0.014423		33.5681	0.048511		33.5685	0.018877
33.5903	0.136053		33.5853	0.085313		33.5891	-0.020809		33.5908	0.011561		33.5891	-0.007686		33.5852	-0.014739		33.5848	0.048701		33.5852	0.019114
33.6071	0.136939		33.6019	0.085949		33.6056	-0.020189		33.6076	0.011546		33.6058	-0.007515		33.6018	-0.014492		33.6015	0.049314		33.6018	0.019552
33.6238	0.137451		33.6187	0.086641		33.6226	-0.019817		33.6244	0.011237		33.6227	-0.007047		33.6186	-0.014183		33.6182	0.049695		33.6187	0.02012
33.6407	0.138122		33.6353	0.086845		33.6393	-0.019844		33.6412	0.010765		33.6393	-0.007338		33.6354	-0.014435		33.6352	0.049503		33.6354	0.020244
33.6575	0.138819		33.6521	0.087202		33.6562	-0.019963		33.6583	0.010599		33.656	-0.00725		33.6521	-0.014688		33.652	0.049544		33.6522	0.020118
33.6742	0.139751		33.669	0.08826		33.6729	-0.019304		33.6752	0.010888		33.673	-0.006667		33.6686	-0.014423		33.669	0.050134		33.669	0.020635
33.691	0.140392		33.6859	0.089059		33.6897	-0.01923		33.6919	0.010548		33.69	-0.006441		33.6854	-0.014435		33.6858	0.050307		33.6858	0.020809
33.7078	0.141051		33.7027	0.089593		33.7066	-0.018959		33.7087	0.010222		33.7068	-0.006177		33.702	-0.014475		33.7026	0.050373		33.7027	0.021017
33.7246	0.142319		33.7195	0.091029		33.7234	-0.017692		33.7257	0.010613		33.7236	-0.005537		33.7187	-0.014023		33.7191	0.051169		33.7194	0.021721
33.7413	0.14296		33.7362	0.092016		33.7402	-0.017183		33.7424	0.010404		33.7405	-0.005116		33.7355	-0.01333		33.7358	0.051724		33.7364	0.022146
33.7578	0.143577		33.7531	0.093249		33.7569	-0.016672		33.7592	0.010481		33.7574	-0.004486		33.7521	-0.012922		33.7526	0.052075		33.7531	0.022554
33.7746	0.144174		33.77	0.094197		33.7736	-0.016114		33.7761	0.01059		33.7741	-0.003877		33.7688	-0.012425		33.7693	0.05251		33.77	0.022611
33.7911	0.144832		33.7868	0.094693		33.7904	-0.015715		33.7931	0.010642		33.7908	-0.003422		33.7854	-0.011929		33.7861	0.052948		33.7868	0.022695
33.8077	0.145469		33.8036	0.095899		33.8074	-0.015375		33.8099	0.010703		33.8076	-0.003213		33.8022	-0.011747		33.8027	0.053267		33.8037	0.02268
33.8241	0.145913		33.8204	0.096671		33.824	-0.015241		33.8268	0.01059		33.8243	-0.003278		33.8188	-0.011709		33.8193	0.053637		33.8204	0.022744
33.8408	0.146782		33.8373	0.09786		33.8408	-0.014663		33.8433	0.010749		33.841	-0.002823		33.8356	-0.011112		33.8358	0.054446		33.8372	0.023141
33.8575	0.147509		33.8539	0.098943		33.8573	-0.014501		33.86	0.010976		33.8578	-0.002727		33.8522	-0.01067		33.8522	0.054948		33.8541	0.023566
33.8742	0.147978		33.8706	0.099118		33.8739	-0.014606		33.8766	0.010315		33.8745	-0.002817		33.869	-0.010656		33.8686	0.054949		33.8709	0.023477
33.891	0.148219		33.8872	0.099389		33.8905	-0.01484		33.8935	0.010144		33.8911	-0.003252		33.8857	-0.010884		33.8852	0.055044		33.8877	0.022953
33.9077	0.148624		33.904	0.099759		33.9074	-0.015054		33.9102	0.009844		33.9077	-0.003656		33.9023	-0.011162		33.9017	0.054886		33.9046	0.022238
33.9245	0.149201		33.9207	0.100257		33.9242	-0.015348		33.9268	0.009678		33.9244	-0.004043		33.919	-0.011116		33.9185	0.054805		33.9215	0.021848
33.9412	0.149986		33.9376	0.101051		33.941	-0.015188		33.9437	0.009614		33.9411	-0.003819		33.9359	-0.01139		33.9352	0.055099		33.9381	0.021716
33.9579	0.150476		33.9544	0.101224		33.9577	-0.015727		33.9605	0.009202		33.9578	-0.004293		33.9527	-0.011646		33.9519	0.055197		33.9549	0.02116
33.9746	0.151085		33.9709	0.102082		33.9745	-0.015918		33.9773	0.008928		33.9745	-0.004518		33.9695	-0.011679		33.9686	0.055274		33.9716	0.020834
33.9911	0.15145		33.9873	0.10275		33.9911	-0.016147		33.9941	0.008563		33.9911	-0.00446		33.9862	-0.011601		33.9852	0.055806		33.9885	0.020697
34.0078	0.152091		34.004	0.103245		34.0079	-0.016303		34.0109	0.008518		34.0079	-0.004487		34.0028	-0.011527		34.0019	0.055872		34.0053	0.020626
34.0247	0.152654		34.0208	0.103944		34.0244	-0.016617		34.0274	0.008484		34.0247	-0.00439		34.0195	-0.011569		34.0186	0.055799		34.022	0.020405
34.0412	0.153119		34.0374	0.10469		34.041	-0.016839		34.0441	0.008364		34.0414	-0.004395		34.0361	-0.011447		34.0353	0.055824		34.0388	0.020272
34.058	0.15417		34.0541	0.105266		34.0578	-0.016815		34.0607	0.008128		34.0581	-0.00418		34.0527	-0.011489		34.0521	0.055938		34.0555	0.020245
34.0747	0.155373		34.0708	0.105974		34.0744	-0.017026		34.0774	0.00827		34.0748	-0.004422		34.0693	-0.011375		34.069	0.056206		34.0722	0.02012
34.0914	0.156618		34.0874	0.106981		34.0912	-0.016486		34.0939	0.008526		34.0915	-0.003936		34.086	-0.010898		34.0859	0.056679		34.089	0.020323
34.1079	0.157418		34.104	0.107774		34.1077	-0.016563		34.1106	0.008621		34.1082	-0.003716		34.1029	-0.010294		34.103	0.057475		34.1057	0.020555
34.1246	0.157985		34.1208	0.108018		34.1242	-0.016736		34.1274	0.008361		34.1249	-0.003565		34.1196	-0.010306		34.1197	0.057916		34.1223	0.020434
34.1412	0.158787		34.1373	0.108551		34.1408	-0.017015		34.1441	0.008461		34.1415	-0.003586		34.1362	-0.010163		34.1364	0.057908		34.139	0.020637
34.1579	0.159204		34.1538	0.109478		34.1575	-0.016682		34.1607	0.008437		34.1582	-0.003407		34.153	-0.009666		34.1532	0.057999		34.1556	0.020883
34.1746	0.160099		34.1705	0.109891		34.1742	-0.016357		34.1774	0.008556		34.1749	-0.003173		34.1698	-0.00959		34.1701	0.05837		34.1723	0.021158
34.1913	0.160631		34.1872	0.110491		34.191	-0.016278		34.1938	0.008555		34.1919	-0.003285		34.1865	-0.009689		34.1869	0.058445		34.1889	0.021107
34.208	0.161187		34.2038	0.110618		34.2075	-0.016189		34.2103	0.008102		34.2085	-0.003475		34.2033	-0.009739		34.2037	0.058583		34.2057	0.021031
34.2246	0.16239		34.2204	0.111672		34.2244	-0.015564		34.2271	0.008211		34.2252	-0.003275		34.2201	-0.009354		34.2205	0.05929		34.2222	0.021403
34.2414	0.163209		34.2371	0.112499		34.2412	-0.015438		34.2438	0.008045		34.2419	-0.003465		34.2368	-0.009271		34.2371	0.059845		34.2388	0.021374
34.2581	0.16406		34.2538	0.113169		34.2579	-0.015125		34.2607	0.008079		34.2586	-0.003635		34.2537	-0.009042		34.2539	0.06038		34.2555	0.02151
34.2747	0.164467		34.2704	0.113944		34.2745	-0.014853		34.2774	0.007845		34.2753	-0.003644		34.2705	-0.009066		34.2704	0.060944		34.2721	0.021364
34.2915	0.165034		34.287	0.114616		34.2913	-0.014638		34.2942	0.007547		34.2921	-0.003627		34.2872	-0.009066		34.287	0.061371		34.2887	0.021739
34.3082	0.165902		34.3037	0.115324		34.3078	-0.01463		34.311	0.007284		34.3088	-0.003697		34.304	-0.00922		34.3036	0.061159		34.3054	0.021704
34.3248	0.166832		34.3204	0.116333		34.3245	-0.014746		34.3275	0.007153		34.3254	-0.003686		34.3207	-0.009059		34.3203	0.060885		34.3221	0.021809
34.3414	0.167807		34.337	0.11709		34.3411	-0.014567		34.3439	0.007039		34.342	-0.003556		34.3373	-0.009245		34.3367	0.061143		34.3386	0.021791
34.3581	0.169522		34.3534	0.117729		34.3573	-0.01453		34.3603	0.006881		34.3585	-0.003439		34.3538	-0.00921		34.3532	0.061779		34.3551	0.022034
34.3745	0.17023		34.3698	0.118569		34.3737	-0.014674		34.3766	0.006379		34.3748	-0.003521		34.3703	-0.008933		34.3696	0.06216		34.3714	0.021962
34.391	0.171414		34.3864	0.119199		34.39	-0.014736		34.3931	0.006218		34.3913	-0.003509		34.3869	-0.008682		34.3861	0.062453		34.3878	0.021756
34.4075	0.172838		34.403	0.120399		34.4066	-0.014376		34.4096	0.006229		34.4077	-0.003172		34.4033	-0.008582		34.4025	0.0628		34.4042	0.021743
34.4241	0.173724		34.4195	0.120752		34.423	-0.014592		34.426	0.005723		34.4244	-0.003333		34.4198	-0.008515		34.419	0.063114		34.4207	0.021334
34.4405	0.175067		34.4359	0.121568		34.4395	-0.014373		34.4425	0.005748		34.4409	-0.003074		34.4362	-0.008451		34.4356	0.063461		34.4372	0.021472
34.4569	0.175708		34.4524	0.122323		34.456	-0.014603		34.459	0.00541		34.4575	-0.003027		34.4526	-0.008556		34.452	0.063752		34.4535	0.0212
34.4734	0.176883		34.4691	0.122924		34.4726	-0.014769		34.4755	0.005339		34.474	-0.002808		34.4689	-0.008685		34.4686	0.063807		34.47	0.021235
34.4901	0.178066		34.4858	0.123612		34.4892	-0.015086		34.492	0.004872		34.4903	-0.002698		34.4854	-0.008598		34.4852	0.064131		34.4864	0.020926
34.5066	0.179014		34.5024	0.124414		34.5059	-0.01494		34.5085	0.004919		34.5069	-0.002615		34.5017	-0.008735		34.5017	0.064809		34.5029	0.020821
34.5231	0.180181		34.519	0.125182		34.5227	-0.014797		34.525	0.004709		34.5235	-0.002476		34.5184	-0.008457		34.5183	0.065918		34.5194	0.020667
34.5399	0.181278		34.5356	0.126038		34.5393	-0.014582		34.5418	0.004578		34.5402	-0.002619		34.535	-0.007896		34.5349	0.066599		34.536	0.020648
34.5566	0.181988		34.5523	0.126988		34.5563	-0.014544		34.5587	0.00456		34.5569	-0.002714		34.5518	-0.007711		34.5514	0.067281		34.5528	0.020519
34.5735	0.18306		34.5691	0.127732		34.5731	-0.014591		34.5756	0.004422		34.5738	-0.002627		34.5686	-0.007572		34.568	0.067968		34.5697	0.020479
34.5903	0.183832		34.5858	0.128667		34.5901	-0.01453		34.5924	0.004115		34.5903	-0.002717		34.5852	-0.007499		34.5846	0.068615		34.5865	0.020702
34.6071	0.184428		34.6026	0.129269		34.6067	-0.015093		34.609	0.003646		34.607	-0.00285		34.6019	-0.007508		34.6013	0.069406		34.6031	0.02063
34.6239	0.185272		34.6193	0.129995		34.6236	-0.015193		34.6258	0.00373		34.6236	-0.002731		34.6186	-0.00781		34.6181	0.069936		34.6198	0.020346
34.6407	0.186189		34.6361	0.130556		34.6404	-0.01532		34.6424	0.003496		34.6405	-0.002781		34.6355	-0.007756		34.6348	0.070949		34.6367	0.019977
34.6574	0.187217		34.6528	0.131433		34.6573	-0.015438		34.6591	0.003428		34.6571	-0.002709		34.6522	-0.008007		34.6515	0.071675		34.6535	0.019842
34.6743	0.187979		34.6694	0.132271		34.674	-0.015364		34.6759	0.003276		34.6738	-0.002602		34.6692	-0.007677		34.6681	0.072139		34.6702	0.019664
34.6909	0.188881		34.686	0.133181		34.6906	-0.015457		34.6924	0.00315		34.6906	-0.002593		34.686	-0.007673		34.6847	0.073015		34.687	0.019444
34.7077	0.190019		34.7026	0.134037		34.7073	-0.015384		34.709	0.00268		34.7073	-0.002473		34.7029	-0.007349		34.7014	0.073854		34.7036	0.019291
34.7245	0.190895		34.7193	0.134857		34.7238	-0.015517		34.7259	0.002586		34.7241	-0.002453		34.7195	-0.007642		34.718	0.074656		34.7202	0.019072
34.7411	0.191946		34.7362	0.135805		34.7405	-0.015843		34.7425	0.00227		34.7408	-0.002468		34.7361	-0.007787		34.7348	0.075098		34.7369	0.01867
34.7578	0.192687		34.7529	0.136477		34.7571	-0.015991		34.759	0.00193		34.7577	-0.002445		34.7528	-0.007923		34.7516	0.075878		34.7535	0.01842
34.7745	0.193714		34.7698	0.13742		34.7738	-0.015798		34.7756	0.001822		34.7743	-0.002133		34.7693	-0.00783		34.7685	0.076792		34.7699	0.018367
34.7913	0.195158		34.7865	0.138516		34.7903	-0.015216		34.7923	0.001939		34.7912	-0.001666		34.786	-0.007659		34.7852	0.077889		34.7867	0.018378
34.8081	0.196482		34.803	0.139523		34.8069	-0.014888		34.809	0.001884		34.8081	-0.001445		34.8031	-0.007207		34.8021	0.078819		34.8033	0.018218
34.8247	0.1976		34.8198	0.140587		34.8235	-0.015015		34.8258	0.001572		34.8247	-0.001621		34.8197	-0.007466		34.8186	0.079147		34.8199	0.018302
34.8414	0.19855		34.8365	0.141395		34.8401	-0.015122		34.8424	0.001238		34.8414	-0.001595		34.8365	-0.007702		34.8354	0.079151		34.8366	0.018056
34.8581	0.199994		34.8533	0.142471		34.8568	-0.01473		34.8591	0.001154		34.8579	-0.001512		34.8532	-0.007041		34.8521	0.079938		34.8534	0.017854
34.8748	0.201173		34.8701	0.143262		34.8734	-0.014725		34.8757	0.001071		34.8747	-0.001471		34.8697	-0.007013		34.869	0.081302		34.8701	0.017717
34.8914	0.202505		34.8868	0.144306		34.8901	-0.014329		34.8925	0.000968		34.8914	-0.00144		34.8863	-0.00683		34.8858	0.081932		34.8867	0.017541
34.9079	0.203441		34.9036	0.145362		34.9067	-0.013924		34.9093	0.001212		34.9082	-0.001378		34.9029	-0.0066		34.9026	0.082819		34.9034	0.017553
34.9244	0.204494		34.9203	0.146546		34.9235	-0.013402		34.9257	0.001129		34.9248	-0.001361		34.9197	-0.006362		34.9193	0.083195		34.9201	0.017581
34.9411	0.205788		34.9369	0.147561		34.9402	-0.012874		34.9424	0.001475		34.9413	-0.001214		34.9365	-0.005913		34.936	0.084298		34.9367	0.017779
34.9575	0.206932		34.9538	0.148503		34.957	-0.012538		34.9592	0.001571		34.958	-0.001389		34.9532	-0.005865		34.9527	0.084395		34.9533	0.017499
34.9743	0.207859		34.9704	0.149286		34.9737	-0.012513		34.976	0.001537		34.9748	-0.001764		34.9698	-0.006072		34.9695	0.084469		34.9702	0.01708
34.9909	0.208768		34.9871	0.149967		34.9903	-0.012742		34.9928	0.001429		34.9913	-0.002429		34.9865	-0.00607		34.9864	0.084581		34.9869	0.016685
35.0076	0.209726		35.0039	0.150781		35.0072	-0.013011		35.0096	0.001639		35.008	-0.002824		35.003	-0.006317		35.003	0.084767		35.0037	0.016509
35.0244	0.21115		35.0205	0.151248		35.0239	-0.012751		35.0263	0.001916		35.0247	-0.002907		35.0198	-0.005694		35.0199	0.085194		35.0205	0.016336
35.0409	0.212348		35.0371	0.152295		35.0407	-0.012428		35.0431	0.002196		35.0414	-0.002672		35.0364	-0.005153		35.0367	0.085815		35.0369	0.016577
35.0576	0.213221		35.0538	0.152892		35.0573	-0.01264		35.06	0.002219		35.0583	-0.002875		35.053	-0.005288		35.0534	0.085805		35.0534	0.016571
35.0743	0.214471		35.0704	0.154256		35.0741	-0.012326		35.0768	0.002443		35.0751	-0.002994		35.0697	-0.00497		35.0701	0.085718		35.0701	0.016645
35.0909	0.215175		35.087	0.154909		35.0911	-0.012373		35.0935	0.002589		35.0918	-0.003278		35.0862	-0.005047		35.0869	0.085911		35.0866	0.016579
35.1076	0.216232		35.1038	0.15569		35.1078	-0.01274		35.1102	0.002634		35.1085	-0.003393		35.1029	-0.00514		35.1035	0.085462		35.1034	0.016379
35.1244	0.217612		35.1202	0.156176		35.1246	-0.012834		35.1269	0.002823		35.1252	-0.00356		35.1195	-0.005106		35.1201	0.08578		35.12	0.016246
35.1412	0.218651		35.1369	0.156942		35.1414	-0.012976		35.1439	0.002666		35.142	-0.003557		35.1362	-0.005329		35.1368	0.085694		35.1368	0.016069
35.1582	0.22014		35.1534	0.157882		35.1581	-0.013066		35.1607	0.002928		35.1588	-0.00343		35.153	-0.005179		35.1533	0.086051		35.1535	0.016196
35.1748	0.221722		35.1702	0.159164		35.175	-0.012986		35.1773	0.003117		35.1754	-0.003412		35.1698	-0.004862		35.1698	0.086555		35.1702	0.016253
35.1915	0.223114		35.1869	0.160063		35.192	-0.012886		35.1941	0.003455		35.1923	-0.003098		35.1864	-0.005052		35.1865	0.086851		35.1868	0.01622
35.2083	0.224447		35.2035	0.16157		35.2085	-0.012415		35.2107	0.003603		35.209	-0.002769		35.2031	-0.004768		35.2032	0.087162		35.2035	0.016357
35.225	0.225459		35.2203	0.162918		35.2252	-0.012267		35.2274	0.003592		35.2258	-0.002813		35.2198	-0.004504		35.2196	0.087639		35.2203	0.01635
35.2419	0.226564		35.2371	0.163612		35.2418	-0.01243		35.2442	0.003758		35.2426	-0.003286		35.2364	-0.004788		35.2362	0.087929		35.2372	0.016218
35.2587	0.227962		35.2537	0.164618		35.2587	-0.012071		35.2607	0.004301		35.2594	-0.003178		35.253	-0.004602		35.2527	0.088356		35.2541	0.016365
35.2752	0.229108		35.2707	0.165878		35.2754	-0.012318		35.2773	0.004246		35.2763	-0.003285		35.2698	-0.00453		35.2695	0.088805		35.271	0.016154
35.2919	0.23073		35.2874	0.167009		35.2919	-0.012356		35.294	0.004527		35.2931	-0.003319		35.2866	-0.00447		35.286	0.088954		35.288	0.016384
35.3086	0.232389		35.3042	0.168226		35.3087	-0.012253		35.3107	0.004849		35.3099	-0.003149		35.3033	-0.004574		35.3026	0.089515		35.3048	0.016667
35.3253	0.233561		35.3211	0.169501		35.3255	-0.012239		35.3275	0.005045		35.3266	-0.003196		35.32	-0.004518		35.3195	0.089916		35.3215	0.016643
35.342	0.234701		35.3377	0.170511		35.3421	-0.012121		35.3442	0.005435		35.3434	-0.003451		35.3367	-0.004498		35.3363	0.090259		35.3382	0.016476
35.3588	0.236106		35.3544	0.171414		35.3589	-0.01219		35.3608	0.005529		35.3601	-0.003566		35.3533	-0.004509		35.3531	0.090728		35.3549	0.016475
35.3753	0.237066		35.3711	0.172134		35.3755	-0.012256		35.3776	0.005796		35.3769	-0.003885		35.37	-0.004654		35.3698	0.090787		35.3718	0.016365
35.392	0.238721		35.388	0.17354		35.3918	-0.012318		35.3943	0.006102		35.3936	-0.003981		35.3867	-0.004131		35.3863	0.09115		35.3886	0.016534
35.4088	0.240179		35.4048	0.174401		35.4085	-0.012618		35.411	0.006301		35.4104	-0.004143		35.4034	-0.003966		35.4029	0.091718		35.4053	0.016426
35.4254	0.241966		35.4215	0.175725		35.4253	-0.012631		35.4277	0.006511		35.427	-0.004098		35.4201	-0.003861		35.4199	0.092267		35.422	0.01648
35.4421	0.24336		35.4383	0.176889		35.4421	-0.012507		35.4443	0.006719		35.4437	-0.004256		35.4367	-0.003427		35.4365	0.092489		35.4387	0.016462
35.4589	0.244312		35.4551	0.177743		35.4589	-0.012966		35.4611	0.006175		35.4602	-0.004727		35.4536	-0.003592		35.4532	0.09243		35.4553	0.015989
35.4758	0.245578		35.4717	0.178421		35.4758	-0.013065		35.4779	0.006262		35.4768	-0.004805		35.4703	-0.003673		35.4699	0.092893		35.472	0.015989
35.4926	0.246793		35.4886	0.179208		35.4925	-0.012787		35.4946	0.006306		35.4933	-0.004822		35.4871	-0.003626		35.4866	0.093041		35.4887	0.015503
35.5093	0.248284		35.5053	0.180198		35.5093	-0.012146		35.5113	0.006368		35.51	-0.005018		35.5039	-0.003032		35.5032	0.093505		35.5053	0.015398
35.526	0.249674		35.5218	0.181647		35.526	-0.011802		35.528	0.006528		35.5266	-0.004768		35.5205	-0.002646		35.52	0.094217		35.5222	0.015775
35.5429	0.250971		35.5387	0.182623		35.5427	-0.011898		35.5446	0.006436		35.5433	-0.004598		35.5374	-0.002387		35.5367	0.094677		35.5391	0.015767
35.5593	0.252344		35.5554	0.183942		35.5594	-0.011441		35.5612	0.006565		35.56	-0.004461		35.5541	-0.002226		35.5534	0.09512		35.5559	0.015691
35.5762	0.253948		35.572	0.184939		35.5762	-0.011094		35.5777	0.006725		35.5766	-0.004099		35.5707	-0.00213		35.5702	0.095729		35.5726	0.015848
35.593	0.255036		35.5887	0.185749		35.5932	-0.010781		35.5944	0.006848		35.5933	-0.003932		35.5875	-0.00227		35.587	0.096148		35.5893	0.015914
35.6097	0.256053		35.6055	0.186992		35.61	-0.010559		35.6111	0.00677		35.6098	-0.00362		35.6043	-0.001996		35.6037	0.096837		35.606	0.016006
35.6263	0.25651		35.6223	0.187528		35.627	-0.010472		35.6279	0.006901		35.6264	-0.00336		35.6208	-0.002237		35.6204	0.097132		35.6226	0.015677
35.6431	0.257861		35.6387	0.188167		35.6435	-0.010279		35.6446	0.006882		35.6431	-0.002918		35.6376	-0.002654		35.6374	0.097642		35.6394	0.015353
35.6597	0.259523		35.6554	0.189367		35.6602	-0.009343		35.6612	0.007388		35.6597	-0.002176		35.6542	-0.002442		35.6541	0.098605		35.656	0.015804
35.6764	0.260722		35.672	0.190368		35.6768	-0.008957		35.6778	0.007617		35.6763	-0.002177		35.6709	-0.002463		35.6708	0.09908		35.6726	0.015732
35.6932	0.262315		35.6885	0.191412		35.6936	-0.008632		35.6944	0.007735		35.6931	-0.001903		35.6875	-0.002477		35.6876	0.099982		35.6893	0.016055
35.7099	0.263415		35.7051	0.192187		35.7102	-0.008838		35.711	0.007735		35.71	-0.001572		35.7042	-0.002468		35.7044	0.100596		35.706	0.015927
35.7267	0.265011		35.7219	0.19296		35.727	-0.008515		35.7276	0.007927		35.7268	-0.001429		35.721	-0.002481		35.721	0.100946		35.7225	0.015702
35.7431	0.266371		35.7385	0.19396		35.7435	-0.008367		35.7442	0.007905		35.7435	-0.001196		35.7377	-0.00246		35.7376	0.101618		35.7391	0.015626
35.7599	0.267198		35.7552	0.194426		35.7602	-0.00811		35.7609	0.007885		35.7601	-0.001197		35.7544	-0.002553		35.7545	0.101888		35.7556	0.015459
35.7764	0.26833		35.7719	0.195564		35.7768	-0.00798		35.7778	0.007821		35.7767	-0.001218		35.7711	-0.002566		35.7711	0.102221		35.7722	0.015381
35.7931	0.269468		35.7884	0.196558		35.7934	-0.007206		35.7944	0.00768		35.7934	-0.001104		35.7878	-0.002511		35.7878	0.102927		35.7888	0.0155
35.8097	0.270491		35.805	0.197432		35.8101	-0.00682		35.8111	0.007712		35.8102	-0.001436		35.8044	-0.002662		35.8046	0.102927		35.8055	0.015498
35.8263	0.27185		35.8217	0.19887		35.8266	-0.00621		35.8278	0.00753		35.827	-0.00148		35.8213	-0.00267		35.821	0.103048		35.8221	0.015766
35.8429	0.272807		35.8386	0.200358		35.8434	-0.005618		35.8446	0.007356		35.8436	-0.001595		35.8381	-0.002406		35.8376	0.103486		35.8387	0.0159
35.8597	0.273859		35.8554	0.201786		35.8602	-0.005319		35.8614	0.007089		35.8602	-0.001752		35.8549	-0.00217		35.8543	0.103984		35.8554	0.015684
35.8764	0.275219		35.8719	0.202822		35.8769	-0.004913		35.8782	0.006938		35.8768	-0.00178		35.8716	-0.001766		35.8709	0.103888		35.8722	0.015689
35.893	0.276082		35.8886	0.203566		35.8935	-0.00456		35.895	0.006749		35.8934	-0.001872		35.8884	-0.001741		35.8876	0.103973		35.889	0.015559
35.9097	0.277337		35.9054	0.204871		35.9105	-0.003857		35.9116	0.006668		35.91	-0.00195		35.9049	-0.001955		35.9043	0.104125		35.9059	0.015538
35.9263	0.278379		35.9221	0.206058		35.9271	-0.003329		35.9283	0.006413		35.9268	-0.002113		35.9215	-0.001826		35.921	0.104539		35.9228	0.015559
35.9431	0.279927		35.939	0.207881		35.944	-0.002017		35.9451	0.006672		35.9434	-0.002116		35.9382	-0.00131		35.9377	0.105267		35.9395	0.016031
35.9597	0.28132		35.9557	0.209449		35.9607	-0.00127		35.9617	0.006679		35.9603	-0.001975		35.9549	-0.001054		35.9545	0.105996		35.9565	0.016344
35.9765	0.282683		35.9726	0.210522		35.9775	-0.000526		35.9783	0.006472		35.9772	-0.002001		35.9717	-0.000684		35.9711	0.106311		35.9733	0.016437
35.9932	0.284334		35.9896	0.211866		35.9942	0		35.9951	0.006207		35.994	-0.002205		35.9885	-0.000423		35.988	0.106701		35.9901	0.016307
36.01	0.286057		36.0063	0.213029		36.011	0.000745		36.0117	0.005796		36.0107	-0.002341		36.0051	-0.000302		36.0046	0.107259		36.0069	0.016444
36.0266	0.287845		36.0232	0.214101		36.0277	0.001456		36.0284	0.005441		36.0274	-0.00246		36.0217	-9.8e-05		36.0215	0.108055		36.0239	0.01655
36.0435	0.289811		36.0401	0.215605		36.0442	0.001725		36.045	0.005429		36.0443	-0.002498		36.0382	5.6e-05		36.0384	0.108874		36.0407	0.016671
36.0602	0.291817		36.0568	0.216437		36.0608	0.002179		36.0616	0.005436		36.0614	-0.002559		36.0548	-0.000142		36.0552	0.109439		36.0575	0.016839
36.0767	0.29341		36.0736	0.217869		36.0775	0.00298		36.0782	0.005172		36.0781	-0.002539		36.0714	-0.000364		36.0719	0.110575		36.0741	0.017194
36.0936	0.29527		36.0904	0.21953		36.0942	0.003499		36.0946	0.005178		36.0949	-0.002444		36.088	-0.000265		36.0886	0.111263		36.0909	0.017285
36.1103	0.296556		36.1072	0.220762		36.1107	0.003619		36.1114	0.004959		36.1116	-0.002613		36.1049	-0.000109		36.1054	0.111825		36.1073	0.017558
36.127	0.297993		36.1239	0.22179		36.1274	0.004039		36.128	0.0049		36.1283	-0.002661		36.1215	-0.000459		36.1222	0.112048		36.1237	0.017535
36.1437	0.299318		36.1406	0.222778		36.1439	0.003965		36.1446	0.004734		36.1451	-0.002622		36.1381	-0.000511		36.1389	0.112146		36.1405	0.017613
36.1604	0.300687		36.1575	0.224161		36.1608	0.004348		36.1612	0.004546		36.1617	-0.00284		36.1548	-0.000194		36.1555	0.11253		36.157	0.017827
36.177	0.302165		36.1743	0.225869		36.1776	0.004717		36.1781	0.00466		36.1785	-0.00272		36.1715	-0.000219		36.1721	0.112899		36.1737	0.018127
36.1937	0.303276		36.191	0.227277		36.1945	0.004829		36.1947	0.004563		36.1953	-0.002963		36.188	-0.000114		36.1887	0.113045		36.1903	0.018306
36.2104	0.304809		36.2077	0.228316		36.2113	0.00489		36.2116	0.004797		36.2121	-0.002847		36.2048	-0.000299		36.2054	0.113057		36.2069	0.018323
36.2271	0.306232		36.2244	0.229562		36.228	0.005052		36.228	0.00523		36.2287	-0.002774		36.2215	0		36.222	0.113416		36.2235	0.018327
36.2439	0.307573		36.2412	0.230754		36.245	0.005622		36.2448	0.00513		36.2455	-0.0027		36.2385	0.000305		36.2386	0.1135		36.2402	0.018388
36.2607	0.309069		36.258	0.232332		36.2618	0.006005		36.2615	0.005153		36.2621	-0.002569		36.2552	0.000861		36.2553	0.113895		36.2567	0.018465
36.2775	0.310936		36.2749	0.233761		36.2785	0.006317		36.2783	0.005282		36.279	-0.002499		36.272	0.001245		36.272	0.114067		36.2734	0.01854
36.294	0.312283		36.2917	0.234833		36.2952	0.006504		36.295	0.005277		36.2958	-0.002834		36.2887	0.00155		36.2886	0.114541		36.2901	0.01874
36.3107	0.314051		36.3084	0.236171		36.3119	0.007065		36.3117	0.005251		36.3125	-0.002809		36.3053	0.001838		36.3051	0.114891		36.307	0.01863
36.3275	0.315517		36.3251	0.237176		36.3287	0.007092		36.3284	0.005075		36.3293	-0.00303		36.3221	0.002143		36.3217	0.115196		36.3238	0.018764
36.344	0.317089		36.3417	0.238456		36.3454	0.007266		36.345	0.005076		36.346	-0.003094		36.3387	0.002198		36.3383	0.115629		36.3405	0.018713
36.3607	0.318651		36.3583	0.239644		36.3621	0.007238		36.3617	0.004951		36.3626	-0.003022		36.3555	0.002265		36.3551	0.115978		36.357	0.018593
36.3773	0.320544		36.375	0.240687		36.3788	0.007663		36.3782	0.005147		36.3791	-0.003055		36.372	0.002377		36.3718	0.116737		36.3737	0.018508
36.3938	0.322369		36.3916	0.241977		36.3952	0.007716		36.3945	0.005125		36.3956	-0.002682		36.3886	0.002158		36.3884	0.117452		36.3903	0.018378
36.4102	0.324085		36.4081	0.243617		36.4114	0.007819		36.4108	0.005064		36.4119	-0.002516		36.4051	0.002641		36.4048	0.118093		36.4069	0.018251
36.4267	0.325663		36.4245	0.244998		36.4279	0.007938		36.4274	0.004632		36.4285	-0.002623		36.4217	0.002633		36.4214	0.118728		36.4234	0.01822
36.443	0.327222		36.4408	0.246289		36.4442	0.007765		36.4437	0.004341		36.4451	-0.002803		36.438	0.002491		36.4377	0.119025		36.4401	0.018253
36.4592	0.328255		36.4572	0.247814		36.4607	0.007606		36.4601	0.003845		36.4617	-0.002857		36.4545	0.002297		36.4542	0.119073		36.4569	0.018461
36.4757	0.329829		36.4735	0.249091		36.4772	0.007685		36.4766	0.003834		36.4782	-0.002597		36.4711	0.002466		36.4708	0.119749		36.4734	0.01851
36.4921	0.331978		36.49	0.251422		36.4938	0.008123		36.493	0.004248		36.4946	-0.00177		36.4875	0.002962		36.4872	0.120237		36.4899	0.018964
36.5085	0.333606		36.5065	0.252987		36.5104	0.007949		36.5095	0.004038		36.5112	-0.001789		36.5039	0.003018		36.504	0.12065		36.5065	0.019153
36.5249	0.335584		36.5232	0.255562		36.5269	0.00835		36.5261	0.004222		36.5276	-0.00176		36.5204	0.003455		36.5206	0.121069		36.523	0.019327
36.5416	0.337255		36.5397	0.257371		36.5436	0.00897		36.5426	0.003946		36.5442	-0.001619		36.5368	0.00321		36.537	0.121309		36.5395	0.019291
36.5582	0.339318		36.5564	0.259641		36.56	0.009284		36.5591	0.004394		36.5606	-0.00125		36.5534	0.003511		36.5535	0.121799		36.5562	0.019779
36.5748	0.340826		36.5729	0.261512		36.5766	0.009224		36.5756	0.004026		36.5774	-0.001007		36.5699	0.003896		36.5701	0.122194		36.5728	0.019934
36.5915	0.342611		36.5895	0.263283		36.5933	0.009649		36.5922	0.004225		36.594	-0.000767		36.5866	0.004534		36.5869	0.122536		36.5894	0.020237
36.6084	0.344354		36.6061	0.264676		36.6102	0.010115		36.6088	0.004266		36.6109	-0.00047		36.6031	0.00441		36.6037	0.123224		36.6061	0.020328
36.6248	0.346128		36.6229	0.266435		36.6271	0.010549		36.6255	0.004751		36.6274	-0.000145		36.6199	0.004788		36.6207	0.123834		36.6228	0.020467
36.6415	0.347817		36.6397	0.268371		36.6438	0.011009		36.6423	0.005231		36.6441	0.00029		36.6367	0.005177		36.6374	0.124477		36.6395	0.020665
36.6581	0.349512		36.6563	0.269506		36.6606	0.010905		36.659	0.005322		36.6607	0.000119		36.6534	0.005222		36.6541	0.124958		36.6561	0.020434
36.6749	0.350914		36.6731	0.270894		36.6772	0.010965		36.6757	0.005303		36.6773	0.000261		36.67	0.004829		36.6709	0.124884		36.6728	0.020271
36.6917	0.35216		36.6897	0.271908		36.6938	0.010721		36.6924	0.004994		36.6941	-0.000218		36.6867	0.004744		36.6878	0.125126		36.6894	0.019808
36.7085	0.3539		36.7064	0.273462		36.7107	0.011089		36.709	0.005424		36.7107	9.4e-05		36.7035	0.004909		36.7043	0.125746		36.7061	0.019805
36.7253	0.355423		36.7231	0.274366		36.7274	0.010962		36.7258	0.005245		36.7276	0.000427		36.7201	0.004587		36.721	0.126312		36.7229	0.019882
36.7419	0.357197		36.7398	0.275759		36.7441	0.010865		36.7426	0.005543		36.7442	0.000641		36.737	0.005098		36.7377	0.126853		36.7396	0.020032
36.7587	0.358558		36.7563	0.276774		36.7607	0.010617		36.7594	0.005189		36.7611	0.000727		36.7537	0.005172		36.7544	0.12734		36.7563	0.019475
36.7754	0.360164		36.773	0.278075		36.7773	0.010704		36.7761	0.005157		36.7777	0.00057		36.7706	0.005258		36.7712	0.127721		36.7731	0.019509
36.7919	0.361752		36.7896	0.279531		36.7942	0.01065		36.793	0.005072		36.7944	0.000553		36.7873	0.00482		36.7876	0.127981		36.7898	0.019455
36.8084	0.363399		36.8063	0.281068		36.8109	0.010593		36.8098	0.005287		36.8112	0.000704		36.8041	0.004993		36.8042	0.128357		36.8065	0.019618
36.8253	0.365153		36.8229	0.282648		36.8274	0.010272		36.8266	0.00512		36.8282	0.000767		36.8208	0.004858		36.8207	0.128631		36.8232	0.019952
36.842	0.366743		36.8396	0.283722		36.8441	0.010358		36.8433	0.0047		36.8448	0.000578		36.8374	0.004679		36.8374	0.128734		36.8399	0.019738
36.8587	0.368717		36.8563	0.285501		36.8607	0.010708		36.86	0.00494		36.8614	0.001011		36.8541	0.004863		36.854	0.129034		36.8565	0.019887
36.8752	0.370189		36.873	0.287113		36.8774	0.010475		36.8768	0.00475		36.8781	0.000757		36.8709	0.005279		36.8707	0.129419		36.8732	0.019781
36.8917	0.371849		36.8897	0.2885		36.8942	0.010479		36.8935	0.00455		36.8947	0.000979		36.8877	0.005168		36.8872	0.129637		36.8899	0.019794
36.9083	0.373449		36.9063	0.290092		36.9107	0.010093		36.9103	0.004052		36.9115	0.000647		36.9046	0.005423		36.9038	0.130017		36.9065	0.019808
36.9248	0.375133		36.923	0.291687		36.9274	0.010174		36.9269	0.00405		36.9281	0.00085		36.9215	0.00598		36.9206	0.130268		36.9231	0.019767
36.9414	0.376775		36.9397	0.292993		36.944	0.009788		36.9436	0.003404		36.9448	0.000444		36.9382	0.005694		36.9372	0.130474		36.9399	0.019535
36.9579	0.378659		36.9564	0.294398		36.9608	0.009915		36.9604	0.003384		36.9615	0.000108		36.9549	0.00544		36.954	0.130267		36.9565	0.019685
36.9747	0.380189		36.973	0.29565		36.9776	0.009612		36.9772	0.003244		36.9782	0.000213		36.9715	0.004993		36.9705	0.130052		36.973	0.019358
36.9915	0.381692		36.9897	0.296834		36.9943	0.009554		36.9939	0.00275		36.9949	3.5e-05		36.9881	0.005353		36.9873	0.130175		36.9896	0.019209
37.0081	0.383144		37.0065	0.298149		37.0109	0.009176		37.0106	0.002361		37.0115	-0.00027		37.0049	0.005111		37.004	0.130019		37.0063	0.018963
37.0247	0.384501		37.0231	0.299432		37.0273	0.00869		37.0273	0.001868		37.0281	-0.000475		37.0217	0.004985		37.0208	0.129588		37.0227	0.018229
37.0413	0.386365		37.0398	0.301278		37.044	0.008364		37.0441	0.001663		37.0448	-0.000348		37.0384	0.005135		37.0375	0.129606		37.0393	0.01826
37.0581	0.387871		37.0565	0.302879		37.0607	0.008429		37.0608	0.001436		37.0615	-0.0006		37.0551	0.005017		37.0542	0.129568		37.0559	0.018187
37.0748	0.38966		37.0731	0.304548		37.0775	0.008853		37.0775	0.001461		37.0784	-0.000366		37.0717	0.004994		37.0709	0.129515		37.0724	0.018507
37.0916	0.391157		37.09	0.30597		37.0942	0.008526		37.0943	0.001058		37.095	-0.000967		37.0885	0.004874		37.0876	0.129161		37.0891	0.018489
37.1081	0.39229		37.1066	0.306834		37.1107	0.008302		37.111	0.000633		37.1116	-0.001097		37.1049	0.003929		37.1045	0.128411		37.1057	0.017898
37.1248	0.393935		37.1232	0.308248		37.1273	0.007999		37.1276	0.000181		37.1282	-0.001412		37.1215	0.003508		37.1213	0.128078		37.1224	0.017936
37.1414	0.395275		37.1398	0.309618		37.1439	0.007736		37.1443	-0.000325		37.1448	-0.001569		37.138	0.003031		37.138	0.127447		37.1389	0.017705
37.1583	0.396991		37.1565	0.311136		37.1606	0.007411		37.1608	-0.000748		37.1613	-0.001543		37.1547	0.002506		37.1543	0.127029		37.1556	0.017742
37.1748	0.398658		37.1733	0.312647		37.1773	0.007274		37.1775	-0.001104		37.178	-0.00178		37.1715	0.002482		37.1711	0.126829		37.1725	0.017794
37.1915	0.400386		37.19	0.314187		37.194	0.007073		37.194	-0.000988		37.1946	-0.00207		37.1884	0.002088		37.1875	0.126264		37.1894	0.017586
37.2082	0.402122		37.2068	0.315909		37.2108	0.007427		37.2107	-0.001362		37.2113	-0.002224		37.2051	0.002117		37.2043	0.125638		37.2061	0.017724
37.2249	0.403819		37.2234	0.316995		37.2278	0.007587		37.2276	-0.001634		37.2279	-0.002421		37.2218	0.001627		37.2209	0.125211		37.2229	0.017691
37.2419	0.40511		37.2401	0.318105		37.2447	0.007361		37.2443	-0.001996		37.2445	-0.002778		37.2385	0.00138		37.2376	0.124655		37.2397	0.01746
37.2586	0.406591		37.257	0.319181		37.2615	0.007034		37.2611	-0.002525		37.2612	-0.003209		37.2552	0.000992		37.2544	0.124187		37.2566	0.01706
37.2754	0.407885		37.2737	0.3202		37.2781	0.006523		37.2778	-0.003071		37.2778	-0.003637		37.272	0.000476		37.271	0.123782		37.2734	0.01672
37.2923	0.409655		37.2903	0.321846		37.2949	0.006722		37.2947	-0.00335		37.2945	-0.003389		37.2887	8.8e-05		37.2879	0.123708		37.2903	0.016451
37.3091	0.411358		37.3071	0.323685		37.3119	0.006919		37.3116	-0.003672		37.3112	-0.003456		37.3055	0.000194		37.3045	0.123889		37.3072	0.016509
37.3259	0.412877		37.3238	0.32502		37.3287	0.007002		37.3284	-0.003843		37.328	-0.003531		37.3222	0.000184		37.3213	0.123554		37.3241	0.01586
37.3427	0.414471		37.3405	0.326315		37.3455	0.007145		37.3452	-0.003952		37.3447	-0.00385		37.3391	0.000289		37.338	0.123441		37.341	0.015403
37.3595	0.416146		37.3573	0.32771		37.3623	0.007013		37.3619	-0.004323		37.3614	-0.004036		37.3556	0.000391		37.355	0.12357		37.3579	0.014713
37.3764	0.417803		37.374	0.32912		37.379	0.006709		37.3786	-0.004879		37.3781	-0.004353		37.3722	-2.5e-05		37.3718	0.123171		37.3744	0.014285
37.3931	0.419304		37.3908	0.330371		37.3957	0.00635		37.3956	-0.005643		37.3949	-0.004398		37.3889	-0.00019		37.3888	0.123		37.3911	0.013788
37.4099	0.421009		37.4076	0.331736		37.4125	0.006249		37.4123	-0.00614		37.4115	-0.004614		37.4057	-0.000241		37.4055	0.123048		37.4077	0.013085
37.4268	0.423332		37.4244	0.333647		37.4294	0.006719		37.429	-0.006303		37.4283	-0.004335		37.4225	0.000322		37.4222	0.123444		37.4244	0.013136
37.4435	0.425304		37.4411	0.335289		37.446	0.007146		37.4457	-0.00625		37.4452	-0.004424		37.4393	0.000588		37.439	0.123877		37.441	0.012945
37.4601	0.427396		37.4578	0.337282		37.4628	0.007505		37.4623	-0.006191		37.4619	-0.004152		37.4562	0.001364		37.4556	0.124585		37.4578	0.013052
37.4769	0.429635		37.4746	0.339055		37.4796	0.007552		37.4791	-0.006401		37.4786	-0.004128		37.4728	0.0019		37.4724	0.124992		37.4745	0.01278
37.4937	0.431276		37.4913	0.340553		37.4962	0.007491		37.4957	-0.006664		37.4954	-0.004374		37.4896	0.002242		37.4892	0.125024		37.4912	0.012625
37.5104	0.433197		37.5081	0.342192		37.513	0.007365		37.5123	-0.006656		37.5121	-0.004295		37.5065	0.00267		37.506	0.124939		37.5078	0.01229
37.5272	0.435086		37.5249	0.34385		37.5297	0.007126		37.529	-0.006978		37.5287	-0.004409		37.5233	0.00286		37.5226	0.125345		37.5244	0.012457
37.544	0.436782		37.5417	0.345145		37.5466	0.007136		37.5458	-0.007158		37.5454	-0.004321		37.54	0.002965		37.5392	0.125575		37.5411	0.012506
37.5607	0.438336		37.5585	0.346855		37.5634	0.007535		37.5627	-0.007311		37.5621	-0.004334		37.5569	0.003559		37.5561	0.125736		37.5576	0.012667
37.5773	0.44016		37.5753	0.348312		37.5801	0.007657		37.5795	-0.007445		37.5789	-0.004343		37.5738	0.004369		37.5728	0.126096		37.5745	0.012606
37.5942	0.442615		37.5919	0.350413		37.5968	0.007944		37.5963	-0.007271		37.5954	-0.004011		37.5903	0.004979		37.5896	0.126572		37.5912	0.012581
37.611	0.444778		37.6086	0.352225		37.6135	0.008336		37.613	-0.006947		37.6121	-0.003292		37.607	0.005602		37.6064	0.127538		37.608	0.013109
37.6275	0.446389		37.6253	0.354241		37.6302	0.008485		37.6296	-0.006792		37.6287	-0.002911		37.6237	0.006152		37.6231	0.128035		37.6247	0.013184
37.6443	0.448299		37.6419	0.355885		37.6467	0.00839		37.6465	-0.007066		37.6454	-0.002497		37.6403	0.006461		37.6398	0.12833		37.6415	0.013109
37.661	0.450168		37.6586	0.357317		37.6632	0.008322		37.6633	-0.007316		37.6622	-0.002027		37.657	0.006467		37.6565	0.128338		37.6582	0.012671
37.6776	0.451838		37.6751	0.358848		37.68	0.008327		37.68	-0.007523		37.6789	-0.001806		37.6739	0.006776		37.6732	0.128439		37.6749	0.012276
37.6944	0.45398		37.6919	0.360392		37.6968	0.0083		37.6966	-0.007643		37.6956	-0.001579		37.6907	0.007148		37.6897	0.128499		37.6915	0.012137
37.7112	0.456276		37.7086	0.362453		37.7135	0.008623		37.7133	-0.007828		37.7121	-0.001272		37.7075	0.007658		37.7064	0.128631		37.7084	0.012231
37.7277	0.458224		37.7252	0.364223		37.7302	0.009097		37.7301	-0.008109		37.729	-0.000928		37.7242	0.008045		37.723	0.128459		37.7251	0.011866
37.7444	0.460457		37.7419	0.366374		37.7469	0.00912		37.7466	-0.008189		37.7457	-0.000414		37.741	0.008435		37.7398	0.128628		37.7419	0.011812
37.7612	0.462777		37.7585	0.368002		37.7637	0.009066		37.7634	-0.008386		37.7624	-0.000167		37.7577	0.008748		37.7563	0.128788		37.7587	0.01167
37.778	0.465042		37.7752	0.370297		37.7805	0.009343		37.7801	-0.008235		37.7792	0.000413		37.7747	0.009103		37.7729	0.129207		37.7756	0.011836
37.7947	0.466446		37.7919	0.371953		37.7971	0.009309		37.7967	-0.008602		37.796	0.000459		37.7916	0.009282		37.7893	0.129197		37.7925	0.011849
37.8114	0.468072		37.8086	0.373683		37.8139	0.008632		37.8133	-0.009132		37.8128	0.000131		37.8084	0.009141		37.8059	0.128732		37.8093	0.011289
37.828	0.469418		37.8253	0.375189		37.8306	0.007925		37.8301	-0.00974		37.8295	0		37.8253	0.009062		37.8227	0.128498		37.8263	0.010756
37.8449	0.471775		37.842	0.377267		37.8474	0.007616		37.8466	-0.009689		37.8461	0.000134		37.842	0.00951		37.8393	0.128567		37.8431	0.010784
37.8618	0.47431		37.8587	0.379584		37.8643	0.00752		37.8633	-0.009785		37.8628	0.000286		37.8588	0.009903		37.8561	0.128749		37.8598	0.010771
37.8785	0.476699		37.8753	0.381948		37.881	0.007542		37.8801	-0.009675		37.8795	0.000497		37.8755	0.010454		37.8727	0.128997		37.8765	0.010863
37.8954	0.479228		37.892	0.384236		37.8976	0.007632		37.8969	-0.009689		37.8961	0.000996		37.8921	0.010997		37.8894	0.129342		37.8932	0.010916
37.9121	0.481227		37.9086	0.385897		37.9141	0.007338		37.9136	-0.009775		37.913	0.00135		37.9087	0.01106		37.906	0.129661		37.9099	0.011027
37.929	0.48354		37.9253	0.388038		37.9307	0.007254		37.9302	-0.009934		37.9296	0.00183		37.9253	0.011294		37.9226	0.130233		37.9267	0.010968
37.9458	0.486078		37.9419	0.390209		37.9474	0.007169		37.947	-0.009995		37.9463	0.002129		37.9421	0.011793		37.9392	0.130723		37.9436	0.010835
37.9626	0.488185		37.9586	0.392211		37.964	0.007216		37.9637	-0.010103		37.963	0.002374		37.9589	0.012118		37.9559	0.131148		37.9605	0.010823
37.9794	0.490555		37.9751	0.394419		37.9806	0.007511		37.9804	-0.009732		37.9798	0.003034		37.9755	0.012611		37.9728	0.131525		37.9769	0.01061
37.9961	0.493163		37.9917	0.396612		37.9973	0.00761		37.9972	-0.009625		37.9965	0.003412		37.9923	0.013074		37.9897	0.132142		37.9937	0.010487
38.0129	0.495676		38.0083	0.398966		38.014	0.008226		38.0139	-0.009417		38.0132	0.003932		38.0089	0.013698		38.0065	0.132674		38.0103	0.010671
38.0297	0.498815		38.0251	0.401654		38.0307	0.008961		38.0305	-0.008936		38.0298	0.00456		38.0255	0.014512		38.0231	0.133301		38.0269	0.011152
38.0464	0.50113		38.0418	0.404196		38.0475	0.009574		38.0471	-0.00883		38.0466	0.005153		38.0423	0.015037		38.0398	0.133907		38.0436	0.011148
38.0631	0.502909		38.0585	0.406458		38.064	0.009741		38.064	-0.008746		38.0632	0.005324		38.0588	0.015525		38.0565	0.134338		38.0602	0.011514
38.0799	0.505088		38.0753	0.408582		38.0807	0.010061		38.0806	-0.008784		38.0799	0.005825		38.0755	0.015463		38.0732	0.134747		38.0771	0.011328
38.0964	0.507072		38.0919	0.4107		38.0975	0.0101		38.0973	-0.008754		38.0966	0.006019		38.0923	0.015697		38.0901	0.135348		38.0938	0.011197
38.1132	0.509934		38.1087	0.41352		38.1144	0.010611		38.1141	-0.008468		38.1133	0.006395		38.1093	0.016235		38.1069	0.136041		38.1106	0.011049
38.1298	0.51239		38.1255	0.415968		38.1311	0.010835		38.1308	-0.008092		38.1301	0.00665		38.1261	0.017051		38.1238	0.136415		38.1271	0.011245
38.1464	0.514841		38.1422	0.41844		38.1477	0.011186		38.1474	-0.007918		38.1469	0.007078		38.1428	0.017514		38.1406	0.136866		38.1436	0.011497
38.1631	0.517488		38.1589	0.421244		38.1643	0.011484		38.1642	-0.007569		38.1636	0.007698		38.1595	0.018037		38.1573	0.137435		38.1602	0.011582
38.1796	0.520032		38.1758	0.423664		38.1809	0.011585		38.1807	-0.007594		38.1802	0.007503		38.1762	0.018601		38.174	0.13805		38.1771	0.011799
38.1962	0.522919		38.1925	0.426382		38.1975	0.011915		38.1974	-0.007301		38.1967	0.007955		38.1928	0.019251		38.1907	0.138701		38.1937	0.012535
38.2128	0.525459		38.2093	0.428767		38.2142	0.01199		38.2142	-0.007052		38.2133	0.008077		38.2097	0.019696		38.2074	0.139256		38.2105	0.012496
38.2296	0.528374		38.2261	0.431114		38.231	0.012101		38.2308	-0.006802		38.2301	0.008178		38.2263	0.020045		38.2241	0.139736		38.2272	0.012592
38.2463	0.53086		38.2428	0.433107		38.2476	0.011993		38.2476	-0.006895		38.2468	0.008085		38.2428	0.019794		38.2409	0.140103		38.2437	0.01243
38.2629	0.533791		38.2596	0.435445		38.2643	0.01226		38.264	-0.006696		38.2636	0.008402		38.2597	0.01996		38.2577	0.140439		38.2606	0.012468
38.2796	0.536537		38.2763	0.437913		38.2809	0.0123		38.2808	-0.006496		38.2803	0.008573		38.2764	0.020506		38.2744	0.140839		38.2773	0.012751
38.2964	0.539292		38.2931	0.440535		38.2974	0.012454		38.2973	-0.006285		38.2972	0.00897		38.293	0.021186		38.2909	0.141409		38.2942	0.013237
38.3128	0.541757		38.3099	0.442618		38.3142	0.012393		38.314	-0.006093		38.314	0.009089		38.3096	0.021309		38.3075	0.141691		38.311	0.013582
38.3294	0.544463		38.3267	0.444868		38.3309	0.012645		38.3307	-0.00573		38.3306	0.009284		38.3263	0.021645		38.3241	0.142405		38.3279	0.014136
38.3461	0.54684		38.3433	0.447058		38.3477	0.012668		38.3474	-0.005504		38.3472	0.009126		38.343	0.022001		38.3407	0.142697		38.3446	0.014044
38.3628	0.549433		38.36	0.44935		38.3645	0.012627		38.364	-0.005467		38.3639	0.009229		38.3596	0.021834		38.3574	0.143039		38.3611	0.014089
38.3796	0.552073		38.3766	0.451692		38.3814	0.012482		38.3807	-0.005476		38.3807	0.009545		38.3762	0.02165		38.3742	0.14338		38.3774	0.014222
38.3963	0.554436		38.3932	0.453731		38.3983	0.012483		38.3973	-0.005485		38.3973	0.009555		38.3928	0.021508		38.3909	0.143787		38.3942	0.013785
38.4131	0.55733		38.4098	0.456435		38.415	0.012594		38.4141	-0.005267		38.4139	0.009835		38.4096	0.021806		38.4075	0.144478		38.4108	0.013928
38.4296	0.559569		38.4264	0.458536		38.4315	0.012607		38.4307	-0.005353		38.4304	0.009787		38.4262	0.021659		38.4242	0.14512		38.4274	0.014088
38.4459	0.562626		38.443	0.461087		38.448	0.012679		38.4472	-0.005217		38.4469	0.01012		38.4427	0.022162		38.4407	0.1457		38.4441	0.014597
38.4624	0.565093		38.4594	0.463234		38.4646	0.012338		38.4637	-0.005711		38.4631	0.00992		38.4591	0.022447		38.4572	0.146445		38.4605	0.014593
38.4788	0.567895		38.4757	0.465228		38.4813	0.012387		38.4802	-0.005828		38.4794	0.009648		38.4757	0.022539		38.4737	0.146666		38.4769	0.014548
38.4953	0.57066		38.4922	0.467602		38.4979	0.01261		38.4969	-0.005438		38.4959	0.009516		38.4922	0.022483		38.4902	0.147224		38.4932	0.014545
38.5118	0.573521		38.5087	0.470055		38.5144	0.012731		38.5134	-0.005365		38.5124	0.009697		38.5087	0.023132		38.5067	0.148153		38.5097	0.015021
38.5283	0.576202		38.5251	0.472513		38.5309	0.012626		38.5299	-0.005412		38.5289	0.009206		38.5251	0.023096		38.5233	0.148529		38.5261	0.014762
38.5448	0.579176		38.5417	0.475026		38.5473	0.012668		38.5464	-0.005515		38.5454	0.009262		38.5414	0.023173		38.5399	0.149289		38.5427	0.014953
38.5614	0.58211		38.5583	0.477327		38.5636	0.012764		38.563	-0.005344		38.5619	0.008933		38.558	0.023878		38.5562	0.149963		38.5593	0.015185
38.5778	0.584909		38.5749	0.479589		38.5799	0.01287		38.5796	-0.00551		38.5781	0.008582		38.5744	0.024334		38.5726	0.150751		38.576	0.01505
38.5942	0.587732		38.5914	0.481953		38.5962	0.012966		38.5964	-0.005491		38.5948	0.008328		38.5909	0.024654		38.589	0.151086		38.5926	0.015129
38.6108	0.590071		38.6082	0.4839		38.6126	0.012766		38.613	-0.00596		38.6114	0.007718		38.6073	0.024516		38.6054	0.151343		38.6091	0.014955
38.6274	0.592595		38.6248	0.486146		38.6292	0.012662		38.6297	-0.006041		38.628	0.007427		38.6239	0.024922		38.6219	0.151721		38.6257	0.014607
38.6442	0.595093		38.6414	0.48848		38.646	0.012789		38.6465	-0.006244		38.6448	0.007006		38.6407	0.025046		38.6386	0.152291		38.6423	0.014327
38.6609	0.598011		38.6583	0.491173		38.6626	0.013157		38.6632	-0.005894		38.6618	0.007053		38.6576	0.025509		38.6553	0.152714		38.6589	0.014422
38.6779	0.600623		38.6752	0.493773		38.6791	0.0132		38.6799	-0.006056		38.6787	0.006836		38.6742	0.025993		38.6718	0.153754		38.6757	0.014704
38.6945	0.603208		38.692	0.495968		38.6958	0.013181		38.6967	-0.006633		38.6955	0.006656		38.6909	0.02614		38.6885	0.15404		38.6923	0.014472
38.7114	0.605793		38.7088	0.498436		38.7122	0.01278		38.7135	-0.006566		38.712	0.006301		38.7077	0.026245		38.7053	0.154172		38.7089	0.013983
38.7283	0.608687		38.7256	0.501253		38.7288	0.012962		38.7302	-0.006493		38.7287	0.006551		38.7244	0.026417		38.722	0.154631		38.7255	0.01402
38.7451	0.611214		38.7424	0.503949		38.7455	0.013072		38.7471	-0.006343		38.7453	0.006652		38.7412	0.026874		38.7387	0.1554		38.7422	0.014223
38.7616	0.613397		38.7592	0.506375		38.7624	0.012977		38.7639	-0.006382		38.7621	0.006722		38.7579	0.026819		38.7555	0.155718		38.759	0.014115
38.7785	0.616392		38.7759	0.509212		38.7794	0.013433		38.7806	-0.006017		38.779	0.007158		38.7747	0.0272		38.7723	0.156093		38.7758	0.014535
38.7954	0.61929		38.7927	0.512001		38.7962	0.01349		38.7972	-0.00601		38.7956	0.007271		38.7915	0.027488		38.7891	0.15703		38.7926	0.014562
38.812	0.622399		38.8093	0.514952		38.813	0.013796		38.814	-0.005767		38.8124	0.007735		38.8083	0.028212		38.8057	0.157728		38.8093	0.014734
38.8287	0.625301		38.8261	0.51787		38.8296	0.013766		38.8305	-0.005853		38.8291	0.00835		38.825	0.028616		38.8225	0.158379		38.826	0.015162
38.8454	0.627913		38.8429	0.520637		38.8463	0.013564		38.8473	-0.005786		38.8458	0.00885		38.8418	0.029038		38.839	0.159031		38.843	0.01557
38.8621	0.630353		38.8595	0.523239		38.863	0.013459		38.8641	-0.005667		38.8624	0.009104		38.8584	0.029126		38.8559	0.159591		38.8598	0.015471
38.8788	0.633218		38.8761	0.526124		38.8798	0.013382		38.8808	-0.005232		38.8789	0.009504		38.8751	0.029368		38.8727	0.16034		38.8765	0.015811
38.8955	0.636162		38.8927	0.528959		38.8965	0.013777		38.8974	-0.004814		38.8954	0.009798		38.8919	0.029762		38.8893	0.161078		38.8934	0.01608
38.9122	0.639053		38.9093	0.531709		38.9135	0.014479		38.9141	-0.004864		38.9121	0.009913		38.9085	0.030281		38.906	0.162218		38.9103	0.015986
38.9288	0.641639		38.926	0.533892		38.9301	0.014		38.9309	-0.005062		38.9288	0.010108		38.9254	0.030545		38.9226	0.163156		38.9271	0.015899
38.9455	0.644729		38.9426	0.536424		38.9468	0.014034		38.9475	-0.005107		38.9456	0.010518		38.9421	0.030681		38.9394	0.163713		38.9436	0.015756
38.9623	0.64806		38.9592	0.539325		38.9634	0.013965		38.9642	-0.005505		38.9622	0.010782		38.9589	0.031322		38.9559	0.164556		38.9603	0.015971
38.9789	0.650802		38.9759	0.54193		38.98	0.013709		38.9809	-0.005658		38.9787	0.010774		38.9757	0.031518		38.9727	0.165249		38.9769	0.015771
38.9955	0.653519		38.9926	0.544464		38.9968	0.01369		38.9976	-0.005722		38.9953	0.011057		38.9926	0.031921		38.9895	0.166088		38.9935	0.015946
39.0123	0.656715		39.0093	0.547015		39.0134	0.01374		39.0143	-0.00558		39.0119	0.011053		39.0093	0.032033		39.0063	0.166797		39.0103	0.01618
39.029	0.659986		39.0259	0.549652		39.03	0.014076		39.0313	-0.005583		39.0285	0.01078		39.026	0.032328		39.0231	0.167623		39.0268	0.016051
39.0458	0.663188		39.0426	0.552452		39.0467	0.014743		39.0479	-0.00521		39.0451	0.01094		39.0428	0.032764		39.04	0.168498		39.0434	0.016184
39.0626	0.666719		39.0594	0.555323		39.0634	0.014865		39.0645	-0.005274		39.0617	0.010972		39.0597	0.03294		39.0567	0.169612		39.0601	0.016183
39.0791	0.669849		39.0761	0.558133		39.0799	0.015293		39.0812	-0.0055		39.0784	0.011135		39.0764	0.033151		39.0734	0.170343		39.0768	0.015991
39.0958	0.673176		39.0929	0.561033		39.0966	0.015126		39.0982	-0.005977		39.0952	0.011137		39.093	0.033307		39.0903	0.171034		39.0934	0.016008
39.1126	0.676136		39.1096	0.563522		39.1132	0.014618		39.1151	-0.006315		39.1118	0.010924		39.1098	0.032908		39.1069	0.171157		39.1099	0.015825
39.1292	0.679586		39.1262	0.566399		39.13	0.014917		39.1319	-0.006178		39.1285	0.010973		39.1264	0.03317		39.1238	0.171818		39.1265	0.016011
39.1459	0.682777		39.1429	0.569133		39.1467	0.015138		39.1488	-0.00645		39.1452	0.01072		39.1431	0.033503		39.1406	0.17242		39.1434	0.016176
39.1626	0.68602		39.1595	0.571924		39.1634	0.01581		39.1656	-0.006269		39.1618	0.010593		39.1599	0.033726		39.1574	0.173094		39.16	0.016215
39.1793	0.689043		39.1761	0.574534		39.18	0.016033		39.1823	-0.006659		39.1787	0.010554		39.1765	0.033985		39.1741	0.173934		39.1766	0.01611
39.1961	0.692644		39.1927	0.577311		39.1967	0.016278		39.1992	-0.006783		39.1954	0.010177		39.193	0.034033		39.1908	0.174184		39.1934	0.016029
39.2127	0.695896		39.2092	0.58033		39.2135	0.016433		39.216	-0.006932		39.2121	0.010343		39.2099	0.034345		39.2076	0.175043		39.2102	0.016124
39.2294	0.69923		39.2258	0.583084		39.2302	0.016616		39.2327	-0.006891		39.2288	0.01045		39.2266	0.034688		39.2242	0.175593		39.227	0.016452
39.246	0.702654		39.2425	0.585985		39.2469	0.016528		39.2496	-0.007052		39.2455	0.009882		39.2434	0.034876		39.2409	0.176209		39.2436	0.016278
39.2626	0.705978		39.2592	0.588871		39.2637	0.016786		39.2667	-0.007274		39.2622	0.00951		39.2602	0.035241		39.2575	0.176299		39.2601	0.016637
39.2794	0.709691		39.2759	0.591314		39.2806	0.016823		39.2835	-0.007122		39.2789	0.009296		39.2769	0.035413		39.2743	0.17648		39.2769	0.0168
39.2963	0.713242		39.2925	0.594033		39.2972	0.017244		39.3002	-0.006916		39.2955	0.009325		39.2937	0.035737		39.2909	0.177253		39.2935	0.017035
39.313	0.717508		39.3091	0.597383		39.3139	0.018337		39.3169	-0.006434		39.3122	0.009952		39.3104	0.036734		39.3077	0.178433		39.3103	0.017974
39.3297	0.721364		39.3258	0.600386		39.3306	0.019129		39.3335	-0.006342		39.3289	0.009945		39.3274	0.03744		39.3245	0.17915		39.3271	0.018429
39.3465	0.725342		39.3424	0.603721		39.3472	0.019859		39.3503	-0.005907		39.3455	0.010201		39.3443	0.038149		39.3412	0.180201		39.3438	0.018899
39.3633	0.728925		39.3592	0.606768		39.364	0.01989		39.3669	-0.005642		39.3624	0.009733		39.361	0.038417		39.3581	0.180896		39.3603	0.018842
39.3802	0.733113		39.376	0.61041		39.3808	0.020655		39.3834	-0.004844		39.379	0.009815		39.378	0.039069		39.3749	0.181683		39.377	0.019487
39.3968	0.736449		39.3927	0.613669		39.3976	0.021085		39.4002	-0.004682		39.3958	0.009872		39.3947	0.039349		39.3915	0.182437		39.3934	0.019566
39.4135	0.74009		39.4093	0.616741		39.4143	0.021594		39.4169	-0.00456		39.4126	0.009654		39.4115	0.039785		39.4083	0.182732		39.41	0.01951
39.4302	0.743894		39.4261	0.620165		39.431	0.021867		39.4335	-0.004419		39.4292	0.009443		39.4282	0.040172		39.4249	0.183349		39.4267	0.019305
39.4469	0.747729		39.4426	0.623369		39.4476	0.022532		39.4501	-0.004254		39.4459	0.009654		39.4448	0.040716		39.4413	0.183617		39.4434	0.019716
39.4637	0.751746		39.4594	0.626516		39.4642	0.023455		39.4666	-0.003587		39.4626	0.009943		39.4614	0.041398		39.4581	0.184579		39.4603	0.019924
39.4805	0.755786		39.4759	0.630367		39.4809	0.024544		39.4834	-0.003074		39.4792	0.010253		39.4781	0.042448		39.4746	0.18576		39.4768	0.020492
39.4971	0.759744		39.4926	0.634102		39.4976	0.02531		39.4999	-0.002125		39.496	0.010402		39.4949	0.043549		39.4913	0.186902		39.4937	0.020837
39.5138	0.763356		39.5094	0.637713		39.5143	0.026022		39.5165	-0.001699		39.5129	0.010444		39.5117	0.04445		39.508	0.188231		39.5105	0.021011
39.5305	0.767037		39.5261	0.641221		39.5312	0.026876		39.5331	-0.001147		39.5296	0.010564		39.5284	0.045105		39.5247	0.189552		39.527	0.020872
39.5471	0.770745		39.5429	0.644793		39.5479	0.027493		39.5497	-0.000504		39.5464	0.010549		39.545	0.045991		39.5414	0.190485		39.5438	0.021078
39.564	0.774561		39.5595	0.648366		39.5646	0.028016		39.5665	-2.1e-05		39.5631	0.010938		39.5616	0.046888		39.558	0.191779		39.5607	0.02167
39.5804	0.778001		39.5762	0.651557		39.5812	0.028086		39.5833	0.000204		39.5799	0.010837		39.5783	0.047509		39.5745	0.192485		39.5776	0.021764
39.5972	0.782156		39.5928	0.655033		39.5979	0.029108		39.5998	0.001105		39.5966	0.011185		39.5949	0.048777		39.5912	0.193856		39.5944	0.022733
39.6139	0.785937		39.6096	0.658623		39.6145	0.029788		39.6163	0.001815		39.6133	0.011444		39.6116	0.049769		39.6078	0.195249		39.6111	0.023598
39.6306	0.789527		39.6263	0.662279		39.6313	0.03064		39.6329	0.002838		39.6301	0.011629		39.6283	0.050442		39.6246	0.196449		39.6278	0.024543
39.6473	0.79337		39.6432	0.666083		39.648	0.031332		39.6495	0.003747		39.6469	0.012003		39.6451	0.0516		39.6414	0.198295		39.6444	0.025507
39.664	0.797085		39.66	0.669835		39.6646	0.031732		39.6661	0.004391		39.6637	0.011934		39.6618	0.052375		39.6582	0.199612		39.661	0.026071
39.6807	0.800679		39.677	0.673832		39.6813	0.032441		39.6828	0.005251		39.6805	0.01215		39.6786	0.053104		39.6751	0.200956		39.6778	0.02673
39.6975	0.804436		39.6937	0.677767		39.6981	0.033027		39.6994	0.005854		39.697	0.012366		39.6953	0.053848		39.6918	0.202396		39.6945	0.027757
39.7142	0.808153		39.7103	0.681111		39.7149	0.033263		39.7161	0.006322		39.7136	0.012129		39.7121	0.0541		39.7084	0.203032		39.7112	0.028194
39.731	0.811904		39.7271	0.685007		39.7315	0.033508		39.7327	0.00708		39.7304	0.012101		39.7287	0.054458		39.725	0.203715		39.7281	0.029132
39.7477	0.815795		39.744	0.688793		39.7484	0.034285		39.7492	0.007956		39.7471	0.012537		39.7454	0.054915		39.7416	0.204745		39.7447	0.030116
39.7642	0.819947		39.7605	0.692596		39.7652	0.035477		39.7658	0.009046		39.7638	0.013258		39.762	0.055702		39.7581	0.206139		39.7614	0.030959
39.781	0.823992		39.7774	0.696369		39.782	0.036368		39.7826	0.009999		39.7805	0.013884		39.7786	0.056397		39.7748	0.207841		39.7781	0.031835
39.7976	0.827602		39.7942	0.699977		39.7986	0.03674		39.7994	0.010591		39.7973	0.013864		39.7954	0.056854		39.7914	0.208293		39.7948	0.032102
39.8142	0.831701		39.811	0.703843		39.8154	0.03774		39.8161	0.011697		39.814	0.014211		39.812	0.057192		39.8081	0.209526		39.8115	0.032946
39.831	0.835656		39.8276	0.707281		39.8321	0.038616		39.833	0.012165		39.8308	0.014313		39.8285	0.057878		39.8247	0.210991		39.8282	0.033405
39.8478	0.839829		39.8442	0.710713		39.8489	0.03928		39.8499	0.013076		39.8473	0.014662		39.8451	0.058479		39.8414	0.211974		39.8448	0.033912
39.8644	0.843501		39.8608	0.714087		39.8656	0.039644		39.8666	0.013784		39.8638	0.014831		39.862	0.059099		39.8581	0.213098		39.8614	0.034548
39.8812	0.847185		39.8774	0.717126		39.8823	0.039859		39.8831	0.014448		39.8805	0.014465		39.8787	0.059581		39.8748	0.213956		39.8782	0.034966
39.898	0.851069		39.8942	0.720447		39.8991	0.04038		39.9	0.015102		39.8973	0.014073		39.8953	0.059705		39.8916	0.214746		39.8947	0.035338
39.9148	0.854965		39.9109	0.723923		39.9157	0.040981		39.9167	0.016187		39.914	0.014041		39.9119	0.060181		39.9083	0.216023		39.9115	0.035851
39.9315	0.859141		39.9277	0.727666		39.9323	0.041596		39.9334	0.017046		39.9307	0.013856		39.9287	0.060969		39.925	0.217548		39.9281	0.036643
39.9482	0.862972		39.9443	0.73121		39.949	0.04198		39.9501	0.017748		39.9474	0.013493		39.9454	0.061392		39.9418	0.2186		39.9447	0.037013
39.9649	0.866907		39.9613	0.734698		39.9656	0.042466		39.9667	0.018315		39.9641	0.013055		39.9623	0.061804		39.9588	0.219341		39.9612	0.037417
39.9818	0.870989		39.978	0.738195		39.9822	0.043381		39.9832	0.019032		39.9807	0.012889		39.9791	0.06238		39.9755	0.22027		39.9777	0.038209
39.9987	0.875085		39.9948	0.741992		39.9989	0.043948		40	0.019766		39.9973	0.012983		39.9959	0.062936		39.9923	0.222136		39.9944	0.039159
40.0156	0.879254		40.0117	0.74546		40.0156	0.044485		40.0167	0.020126		40.0139	0.012914		40.0128	0.063626		40.0091	0.223327		40.0112	0.03971
40.0326	0.883182		40.0286	0.749337		40.0321	0.044787		40.0334	0.020907		40.0307	0.012872		40.0297	0.064001		40.0259	0.224321		40.0281	0.040661
40.0493	0.886598		40.0456	0.75305		40.0489	0.045472		40.0499	0.021196		40.0475	0.012421		40.0467	0.064037		40.0426	0.225386		40.0449	0.041083
40.0662	0.890807		40.0625	0.756809		40.0656	0.04634		40.0665	0.021896		40.0643	0.01257		40.0634	0.06414		40.0593	0.226531		40.0617	0.041741
40.0829	0.894947		40.0794	0.760962		40.0823	0.047273		40.0832	0.022567		40.0811	0.013198		40.0801	0.064482		40.076	0.228028		40.0785	0.042483
40.0996	0.898472		40.0963	0.764405		40.099	0.047811		40.0999	0.022917		40.0979	0.013338		40.097	0.064704		40.0926	0.228723		40.0954	0.042659
40.1163	0.902203		40.1132	0.767993		40.1156	0.048196		40.1166	0.023217		40.1147	0.013504		40.1137	0.06492		40.1095	0.229607		40.112	0.043312
40.133	0.905734		40.1301	0.771395		40.1323	0.048981		40.1334	0.02353		40.1313	0.013786		40.1304	0.064878		40.1262	0.230531		40.129	0.043688
40.1498	0.909836		40.1469	0.775004		40.1489	0.049551		40.1502	0.024104		40.1479	0.014097		40.1472	0.065406		40.1427	0.231947		40.146	0.044523
40.1667	0.913836		40.1637	0.779015		40.1657	0.050457		40.1669	0.024922		40.1648	0.014593		40.1639	0.065842		40.1594	0.233441		40.163	0.045683
40.1834	0.917775		40.1803	0.782918		40.1825	0.051073		40.1838	0.025572		40.1815	0.014807		40.1806	0.06625		40.1763	0.234741		40.18	0.04652
40.2001	0.921493		40.197	0.786347		40.1994	0.051722		40.2004	0.026197		40.1982	0.014844		40.1972	0.066242		40.193	0.235336		40.1966	0.047024
40.2167	0.925189		40.2137	0.79003		40.2161	0.05203		40.2172	0.026944		40.2151	0.014664		40.2139	0.066331		40.2098	0.236442		40.2133	0.047526
40.2333	0.929008		40.2303	0.793716		40.233	0.052776		40.2337	0.027649		40.2317	0.015135		40.2305	0.066701		40.2266	0.237503		40.23	0.04796
40.2499	0.933001		40.2468	0.797314		40.2496	0.05302		40.2506	0.028395		40.2486	0.015442		40.247	0.066894		40.2434	0.238521		40.2467	0.048316
40.2666	0.936762		40.2634	0.801111		40.2663	0.053612		40.2676	0.029074		40.2654	0.015763		40.2635	0.067382		40.2603	0.23959		40.2635	0.048792
40.2834	0.940618		40.2799	0.804544		40.2829	0.05386		40.2844	0.029241		40.282	0.015552		40.2802	0.067671		40.2771	0.240527		40.2801	0.049314
40.3	0.944681		40.2963	0.808075		40.2996	0.054259		40.3012	0.029849		40.2987	0.015788		40.2966	0.067945		40.2937	0.241915		40.2967	0.049684
40.3167	0.948539		40.3129	0.811946		40.3164	0.055172		40.3178	0.03045		40.3155	0.015902		40.3133	0.068244		40.3104	0.243032		40.3133	0.050047
40.3335	0.952288		40.3295	0.815901		40.3331	0.055556		40.3345	0.031041		40.3323	0.015838		40.3299	0.068592		40.3271	0.244062		40.3298	0.050564
40.3501	0.955832		40.3462	0.81941		40.3497	0.056029		40.3514	0.031248		40.3492	0.015561		40.3465	0.068549		40.3439	0.244661		40.3464	0.050667
40.3667	0.959414		40.363	0.822618		40.3663	0.056155		40.3681	0.031465		40.3658	0.015379		40.3631	0.06834		40.3602	0.24495		40.3631	0.050376
40.3835	0.963032		40.3798	0.826179		40.3832	0.056408		40.3848	0.031738		40.3824	0.015136		40.3799	0.068175		40.3769	0.245839		40.3796	0.050421
40.4002	0.967038		40.3964	0.830654		40.3997	0.056916		40.4015	0.032346		40.399	0.015225		40.3964	0.068747		40.3937	0.247367		40.3964	0.051
40.4168	0.970672		40.413	0.834414		40.4164	0.057469		40.4181	0.032662		40.4156	0.015419		40.413	0.069007		40.4104	0.248314		40.4132	0.051059
40.4336	0.974505		40.4296	0.838299		40.4334	0.057657		40.4349	0.032759		40.4324	0.015184		40.4297	0.069258		40.4271	0.249516		40.4299	0.051206
40.4504	0.978559		40.4463	0.842366		40.4502	0.058104		40.4514	0.033059		40.449	0.015115		40.4464	0.06965		40.4438	0.250585		40.4466	0.05167
40.4671	0.982118		40.463	0.846023		40.467	0.058179		40.468	0.03285		40.4657	0.01471		40.4631	0.069694		40.4602	0.251619		40.4633	0.051767
40.4836	0.985642		40.4798	0.84978		40.4838	0.05858		40.4845	0.033063		40.4824	0.014606		40.4797	0.069562		40.4769	0.252471		40.4799	0.051691
40.4999	0.989352		40.4963	0.854169		40.5001	0.059026		40.5006	0.033344		40.4987	0.014484		40.4961	0.070017		40.4932	0.253707		40.4961	0.052305
40.5162	0.993118		40.5127	0.857861		40.5163	0.059158		40.517	0.03341		40.5149	0.014359		40.5123	0.070068		40.5096	0.254636		40.5124	0.052681
40.5326	0.997041		40.529	0.861547		40.5326	0.059281		40.5332	0.033266		40.5309	0.01425		40.5286	0.070461		40.526	0.255858		40.5287	0.052863
40.549	1.00097		40.5452	0.865578		40.5491	0.059756		40.5494	0.033434		40.547	0.014393		40.545	0.070863		40.5423	0.25725		40.545	0.053269
40.5654	1.00487		40.5615	0.869808		40.5655	0.060222		40.5657	0.033573		40.5633	0.014485		40.5614	0.071259		40.559	0.25909		40.5612	0.053872
40.5817	1.00855		40.5777	0.873879		40.5819	0.06089		40.582	0.033669		40.5797	0.014695		40.5775	0.071644		40.5755	0.260189		40.5776	0.054239
40.5979	1.01207		40.5941	0.876987		40.598	0.060903		40.5984	0.033514		40.596	0.01457		40.594	0.07141		40.5918	0.261203		40.5939	0.054183
40.6144	1.01586		40.6103	0.880744		40.6142	0.06113		40.6148	0.033607		40.6123	0.014708		40.6104	0.07144		40.6082	0.262444		40.6102	0.054652
40.6305	1.01941		40.6266	0.884608		40.6303	0.061735		40.6311	0.033648		40.6285	0.014637		40.6267	0.071419		40.6243	0.263381		40.6266	0.054966
40.6467	1.02293		40.643	0.888334		40.6466	0.062623		40.6474	0.033775		40.6448	0.014691		40.643	0.071821		40.6406	0.264552		40.6429	0.054995
40.6629	1.02676		40.6595	0.892309		40.6629	0.06327		40.6638	0.034136		40.6611	0.014805		40.6593	0.071979		40.6572	0.265724		40.6593	0.055136
40.6795	1.0308		40.6757	0.896444		40.6792	0.06415		40.6804	0.034667		40.6775	0.015304		40.6758	0.072474		40.6737	0.266825		40.6756	0.055536
40.6962	1.03461		40.6922	0.900178		40.696	0.06472		40.6973	0.034795		40.6942	0.015496		40.6925	0.072649		40.6904	0.267732		40.6925	0.055499
40.7129	1.03877		40.7089	0.904572		40.713	0.065643		40.714	0.035171		40.7109	0.015848		40.7092	0.073357		40.7072	0.268882		40.7093	0.055901
40.7295	1.04286		40.7254	0.908864		40.7299	0.066818		40.7307	0.035771		40.7277	0.016303		40.7261	0.073868		40.7238	0.269738		40.7261	0.056046
40.7462	1.04749		40.7419	0.913086		40.7465	0.06764		40.7474	0.036424		40.7444	0.016739		40.7426	0.074275		40.7406	0.270906		40.7429	0.056029
40.7627	1.05152		40.7584	0.917305		40.763	0.068116		40.7642	0.036744		40.761	0.016956		40.7592	0.074912		40.7573	0.271831		40.7597	0.055955
40.7795	1.05573		40.7749	0.921459		40.7796	0.068535		40.7809	0.036808		40.7776	0.017113		40.7759	0.075319		40.7739	0.272905		40.7763	0.055985
40.7965	1.06016		40.7916	0.925882		40.7966	0.069473		40.7976	0.036776		40.7943	0.017364		40.7926	0.075747		40.7908	0.273931		40.7932	0.056063
40.8131	1.06423		40.8083	0.930087		40.8135	0.07037		40.8143	0.036734		40.811	0.017137		40.8092	0.076032		40.8075	0.274846		40.81	0.055963
40.8298	1.06878		40.825	0.934231		40.8304	0.071084		40.8309	0.03716		40.8278	0.017338		40.8257	0.076578		40.8244	0.276236		40.8266	0.055819
40.8466	1.07323		40.8417	0.938329		40.8471	0.071598		40.8476	0.037239		40.8444	0.017281		40.8424	0.07677		40.841	0.276954		40.8435	0.055892
40.8632	1.07765		40.8583	0.942288		40.8639	0.072356		40.8643	0.037324		40.8611	0.017417		40.8592	0.07734		40.8577	0.277982		40.8601	0.056074
40.8798	1.08189		40.8749	0.946544		40.8807	0.072908		40.8808	0.037146		40.8779	0.017206		40.8757	0.077925		40.8742	0.279168		40.8771	0.056096
40.8966	1.08648		40.8917	0.95078		40.8974	0.074001		40.8973	0.037323		40.8945	0.017063		40.8925	0.078223		40.8908	0.280026		40.8938	0.056336
40.9132	1.09046		40.9084	0.954777		40.914	0.074295		40.914	0.037235		40.9112	0.016834		40.9092	0.078192		40.9075	0.281457		40.9105	0.05591
40.93	1.09478		40.9252	0.958889		40.9307	0.074782		40.9307	0.037327		40.9279	0.016634		40.9258	0.078276		40.9243	0.28279		40.9272	0.055983
40.9467	1.09861		40.9419	0.963103		40.9474	0.075143		40.9473	0.03725		40.9446	0.01622		40.9427	0.078436		40.9409	0.283714		40.944	0.056001
40.9634	1.1033		40.959	0.967306		40.9643	0.075954		40.9638	0.037376		40.9614	0.016257		40.9594	0.078574		40.9575	0.284582		40.9607	0.056128
40.9799	1.10735		40.9759	0.97165		40.9811	0.076604		40.9804	0.037683		40.9782	0.016059		40.9761	0.078647		40.9743	0.285754		40.9775	0.056021
40.9963	1.11122		40.9926	0.975796		40.9977	0.077203		40.997	0.037876		40.995	0.015842		40.9927	0.078921		40.9909	0.2869		40.9942	0.055717
41.0131	1.1159		41.0092	0.979899		41.0145	0.07824		41.0135	0.038414		41.0117	0.016209		41.0093	0.079442		41.0074	0.287576		41.0109	0.055741
41.0299	1.12045		41.0259	0.984542		41.0307	0.078772		41.0301	0.038798		41.0285	0.016387		41.026	0.079896		41.0239	0.28853		41.0278	0.056147
41.0466	1.12522		41.0426	0.989145		41.0474	0.079675		41.047	0.039215		41.0451	0.016873		41.0426	0.080537		41.0409	0.290155		41.0446	0.056528
41.0634	1.12993		41.0592	0.994089		41.0641	0.080372		41.0636	0.039794		41.0618	0.017296		41.0593	0.081168		41.0573	0.291588		41.0614	0.057029
41.08	1.13453		41.0759	0.998161		41.0808	0.08109		41.0804	0.040129		41.0783	0.017506		41.0761	0.081401		41.0742	0.29267		41.0781	0.057142
41.0968	1.13888		41.0926	1.00278		41.0974	0.081785		41.0974	0.040593		41.095	0.018083		41.0925	0.081988		41.0911	0.294137		41.0949	0.057415
41.1135	1.14376		41.1092	1.00701		41.1141	0.08254		41.1141	0.041017		41.1118	0.018532		41.1093	0.082587		41.1078	0.295059		41.1116	0.057731
41.13	1.1484		41.1259	1.01122		41.1308	0.083151		41.1309	0.041137		41.1287	0.018842		41.1261	0.083156		41.1245	0.296157		41.1284	0.057899
41.1467	1.15302		41.1427	1.01528		41.1472	0.083972		41.1477	0.041249		41.1454	0.019111		41.1428	0.083433		41.1413	0.297281		41.145	0.058009
41.1634	1.15714		41.159	1.01941		41.1638	0.084829		41.1645	0.041186		41.1622	0.018939		41.1595	0.083398		41.1579	0.298134		41.1616	0.057965
41.1802	1.16214		41.1757	1.02349		41.1806	0.085599		41.1812	0.041402		41.179	0.018956		41.1763	0.083846		41.1746	0.299029		41.1784	0.058121
41.197	1.16724		41.1926	1.02826		41.1971	0.086457		41.1978	0.041682		41.1957	0.01947		41.1933	0.08449		41.1913	0.30019		41.1951	0.058806
41.2135	1.17178		41.2093	1.03261		41.2138	0.086755		41.2147	0.041805		41.2124	0.019258		41.2103	0.084966		41.2082	0.301455		41.2117	0.058803
41.2302	1.17633		41.2258	1.03619		41.2306	0.087881		41.2315	0.041732		41.2291	0.019292		41.227	0.08522		41.225	0.302441		41.2282	0.05895
41.2469	1.18104		41.2424	1.04023		41.2474	0.088545		41.2481	0.041819		41.2459	0.019278		41.2438	0.085556		41.2418	0.30333		41.2448	0.05892
41.2636	1.18609		41.259	1.04451		41.264	0.08966		41.265	0.042234		41.2625	0.019344		41.2605	0.086134		41.2586	0.304275		41.2614	0.059007
41.2801	1.19098		41.2757	1.04919		41.2805	0.090133		41.2816	0.042546		41.2793	0.01967		41.2773	0.086744		41.2752	0.305574		41.2781	0.059494
41.2968	1.19607		41.2923	1.05328		41.2973	0.090923		41.2982	0.042506		41.2959	0.019555		41.2942	0.087285		41.2919	0.306988		41.2947	0.059417
41.3133	1.20105		41.3091	1.05804		41.3142	0.092407		41.3148	0.042951		41.3127	0.019476		41.3107	0.087817		41.3087	0.308274		41.3112	0.059568
41.33	1.20564		41.3258	1.06251		41.3307	0.0931		41.3314	0.043086		41.3294	0.019389		41.3273	0.088203		41.3254	0.309301		41.328	0.059692
41.3468	1.21031		41.3423	1.0671		41.3473	0.09372		41.3481	0.043363		41.3461	0.019272		41.3439	0.088571		41.3421	0.310369		41.3448	0.060064
41.3634	1.21526		41.359	1.07152		41.3639	0.094467		41.3648	0.043905		41.3629	0.01933		41.3606	0.08918		41.3589	0.312122		41.3615	0.060612
41.38	1.21977		41.3757	1.07628		41.3805	0.095523		41.3817	0.044235		41.3795	0.019686		41.3772	0.089641		41.3756	0.313399		41.378	0.060993
41.3967	1.22432		41.3923	1.08055		41.3972	0.096485		41.3985	0.044558		41.3961	0.019427		41.3935	0.090045		41.3921	0.314704		41.3946	0.061102
41.4132	1.22896		41.4089	1.08509		41.4137	0.097559		41.4153	0.044744		41.4128	0.019492		41.4102	0.090429		41.4088	0.315609		41.4115	0.061569
41.4299	1.2338		41.426	1.09027		41.4305	0.098615		41.4319	0.045175		41.4293	0.019598		41.4268	0.09159		41.4256	0.316711		41.4284	0.062043
41.4467	1.23815		41.4428	1.095		41.4472	0.099427		41.4486	0.045361		41.446	0.019537		41.4435	0.091857		41.4423	0.317947		41.4452	0.062322
41.4634	1.24224		41.4595	1.09966		41.4641	0.100548		41.4652	0.045372		41.4629	0.019401		41.4601	0.092153		41.4591	0.319168		41.4619	0.062247
41.4802	1.2463		41.4763	1.10414		41.4811	0.101862		41.4819	0.045456		41.4796	0.018974		41.4768	0.092568		41.4759	0.32027		41.4788	0.06221
41.4969	1.2504		41.4932	1.1087		41.4978	0.10272		41.4986	0.045336		41.4965	0.018574		41.4934	0.092787		41.4927	0.320808		41.4957	0.062457
41.5139	1.25475		41.5097	1.11296		41.5143	0.103023		41.5154	0.045173		41.5132	0.01829		41.5103	0.093296		41.5094	0.321501		41.5126	0.062658
41.5308	1.25946		41.5264	1.11774		41.5311	0.104396		41.5323	0.045556		41.5298	0.018522		41.5269	0.093723		41.526	0.322636		41.5293	0.063072
41.5474	1.26405		41.5433	1.12266		41.548	0.105572		41.5489	0.045675		41.5467	0.018714		41.5437	0.094295		41.5427	0.32387		41.5462	0.063117
41.5642	1.26861		41.56	1.12771		41.5648	0.106703		41.5655	0.045838		41.5637	0.018889		41.5605	0.095269		41.5594	0.324878		41.563	0.063481
41.5811	1.27329		41.5768	1.13186		41.5815	0.107209		41.5822	0.045669		41.5808	0.018522		41.5773	0.095757		41.5761	0.325634		41.5798	0.063642
41.598	1.27773		41.5936	1.13631		41.5983	0.107925		41.599	0.045574		41.5978	0.018717		41.5942	0.096249		41.593	0.32648		41.5967	0.063909
41.6151	1.28225		41.6105	1.14118		41.6153	0.108648		41.6157	0.045623		41.6147	0.018714		41.6109	0.096837		41.6095	0.32805		41.6134	0.064098
41.6318	1.28619		41.6271	1.14544		41.632	0.10882		41.6324	0.045332		41.6316	0.018352		41.6279	0.096728		41.6261	0.3291		41.6302	0.063568
41.6482	1.29049		41.6439	1.14983		41.6487	0.109403		41.6491	0.045229		41.6485	0.018057		41.6447	0.097179		41.6427	0.329821		41.6468	0.063451
41.6648	1.29512		41.6606	1.15424		41.6652	0.109525		41.6659	0.045144		41.6653	0.018117		41.6615	0.097642		41.6593	0.330763		41.6636	0.063881
41.6817	1.29995		41.6774	1.15871		41.6818	0.110358		41.6827	0.045089		41.6822	0.018044		41.6781	0.098093		41.6759	0.33183		41.6801	0.064083
41.6983	1.30468		41.694	1.16334		41.6986	0.110901		41.6994	0.045444		41.699	0.018233		41.6949	0.098742		41.6924	0.33309		41.6967	0.06422
41.7149	1.30906		41.7109	1.1682		41.7154	0.111782		41.7161	0.045571		41.7158	0.018769		41.7115	0.099432		41.7091	0.334731		41.7133	0.064493
41.7316	1.31352		41.7277	1.17289		41.7322	0.112194		41.7327	0.045535		41.7327	0.018565		41.7281	0.100285		41.7256	0.336034		41.7299	0.064567
41.7484	1.31778		41.7444	1.17724		41.7488	0.112685		41.7494	0.045521		41.7493	0.018308		41.7446	0.100965		41.7422	0.337242		41.7465	0.064649
41.7651	1.32197		41.7614	1.18148		41.7657	0.113269		41.7662	0.045441		41.766	0.018244		41.761	0.101375		41.7587	0.338061		41.7632	0.064256
41.7818	1.32651		41.7781	1.18638		41.7825	0.114119		41.7829	0.045776		41.7824	0.0185		41.7776	0.102322		41.7753	0.339533		41.7799	0.063937
41.7985	1.33088		41.7948	1.19088		41.7992	0.114523		41.7995	0.045723		41.799	0.01813		41.7942	0.102749		41.792	0.34059		41.7965	0.063336
41.815	1.33536		41.8113	1.19538		41.8159	0.114839		41.8162	0.045521		41.8158	0.01811		41.8108	0.103477		41.8087	0.341752		41.8131	0.063004
41.8318	1.3403		41.8281	1.19991		41.8326	0.115821		41.8328	0.045652		41.8326	0.018362		41.8273	0.103983		41.8255	0.342953		41.8299	0.062833
41.8486	1.34498		41.8449	1.20477		41.8494	0.116531		41.8493	0.045745		41.8492	0.018349		41.844	0.104772		41.8423	0.344395		41.8466	0.062793
41.8653	1.34926		41.8617	1.20949		41.8663	0.117219		41.8658	0.045643		41.8659	0.018111		41.8605	0.105449		41.8589	0.345229		41.8632	0.062354
41.8817	1.35374		41.8783	1.21412		41.8829	0.117572		41.8824	0.045584		41.8825	0.018057		41.8773	0.106071		41.8757	0.346256		41.8799	0.062061
41.8984	1.35817		41.895	1.21887		41.8994	0.118042		41.8992	0.045447		41.8993	0.017883		41.894	0.106807		41.8924	0.347268		41.8966	0.061884
41.915	1.36246		41.9116	1.22324		41.916	0.118493		41.9158	0.045288		41.9161	0.017309		41.9107	0.10724		41.9091	0.348069		41.9134	0.061502
41.9318	1.36677		41.9282	1.22751		41.9327	0.118946		41.9324	0.045222		41.9328	0.017226		41.9274	0.10749		41.9258	0.348881		41.9301	0.06101
41.9484	1.37106		41.9449	1.23203		41.9496	0.119529		41.9492	0.045054		41.9495	0.017106		41.9443	0.108425		41.9426	0.349868		41.9467	0.060798
41.9652	1.3755		41.9614	1.23653		41.9662	0.119883		41.9659	0.044719		41.9661	0.016765		41.9612	0.109199		41.9594	0.351321		41.9635	0.060531
41.9818	1.37991		41.978	1.24107		41.9827	0.120642		41.9825	0.044286		41.9828	0.016397		41.9781	0.109867		41.976	0.352345		41.9802	0.060727
41.9984	1.38464		41.9946	1.24588		41.9994	0.121743		41.999	0.04416		41.9995	0.016352		41.9948	0.110915		41.9926	0.35393		41.9969	0.061156
42.0151	1.3892		42.0114	1.25054		42.0158	0.122461		42.0157	0.044181		42.0161	0.016519		42.0115	0.111677		42.0092	0.355279		42.0138	0.0613
42.0319	1.39366		42.0279	1.25528		42.0325	0.122983		42.0324	0.044026		42.0329	0.016231		42.0283	0.112599		42.0256	0.356467		42.0302	0.061552
42.0485	1.39863		42.0446	1.26028		42.0489	0.123878		42.049	0.044274		42.0494	0.016354		42.045	0.11346		42.0421	0.357723		42.0469	0.06176
42.0652	1.40329		42.0613	1.26494		42.0656	0.124909		42.0657	0.044596		42.0661	0.016406		42.0619	0.114213		42.0588	0.359273		42.0639	0.061868
42.0821	1.4081		42.078	1.27002		42.0822	0.125765		42.0824	0.044919		42.0828	0.016625		42.0787	0.115181		42.0753	0.360944		42.0805	0.062245
42.099	1.41299		42.0948	1.27492		42.0989	0.126578		42.099	0.044876		42.0993	0.016646		42.0955	0.115985		42.0918	0.362532		42.0972	0.062386
42.1157	1.41777		42.1115	1.27996		42.1154	0.127131		42.1157	0.044753		42.1159	0.016726		42.1124	0.116627		42.1087	0.364202		42.114	0.062554
42.1325	1.42254		42.1283	1.28494		42.1321	0.128151		42.1324	0.044431		42.1324	0.01652		42.1293	0.11724		42.1256	0.365589		42.1308	0.062743
42.1492	1.42715		42.1449	1.28997		42.1488	0.129049		42.1489	0.044047		42.1491	0.016482		42.1459	0.117592		42.1422	0.366653		42.1477	0.062759
42.1657	1.43177		42.1616	1.29537		42.1655	0.129895		42.1656	0.043821		42.1659	0.016949		42.1625	0.117993		42.1589	0.36806		42.1644	0.063264
42.1825	1.43652		42.1783	1.30053		42.1822	0.130637		42.1822	0.043844		42.1825	0.017101		42.1792	0.118646		42.1755	0.369376		42.1812	0.063133
42.1992	1.44125		42.195	1.30589		42.1988	0.131519		42.1989	0.044104		42.1993	0.01729		42.1959	0.119255		42.1924	0.370313		42.1978	0.063336
42.216	1.44594		42.2115	1.31139		42.2157	0.1328		42.2156	0.04391		42.2161	0.017353		42.2127	0.119836		42.2093	0.371516		42.2146	0.063669
42.2326	1.45059		42.2283	1.31668		42.2323	0.133959		42.2323	0.043831		42.2328	0.017364		42.2294	0.120586		42.2261	0.37281		42.2313	0.063784
42.2493	1.45485		42.2449	1.32173		42.2489	0.134732		42.2491	0.043301		42.2496	0.017341		42.246	0.121321		42.2429	0.374319		42.2479	0.063886
42.2661	1.45964		42.2615	1.32675		42.2656	0.135705		42.2658	0.042652		42.2664	0.017414		42.2627	0.121942		42.2596	0.375549		42.2645	0.064079
42.2828	1.46412		42.2782	1.33213		42.2821	0.136996		42.2825	0.042112		42.2833	0.0175		42.2793	0.122466		42.2766	0.376486		42.2813	0.064016
42.2993	1.46884		42.2949	1.33761		42.2987	0.138626		42.2992	0.042061		42.3	0.017966		42.2959	0.123367		42.2935	0.377763		42.298	0.06455
42.3162	1.47355		42.3116	1.34312		42.3154	0.140014		42.3159	0.041986		42.3168	0.01847		42.3127	0.124458		42.31	0.378987		42.3147	0.064756
42.3328	1.47832		42.3282	1.34858		42.332	0.140914		42.3327	0.041956		42.3336	0.018808		42.3293	0.125388		42.3267	0.380535		42.3314	0.064923
42.3495	1.48331		42.3449	1.35404		42.3487	0.142168		42.3495	0.041859		42.3502	0.019151		42.3461	0.12637		42.3435	0.382074		42.3482	0.065178
42.3663	1.48854		42.3616	1.3592		42.3653	0.143409		42.3662	0.041832		42.3669	0.019009		42.3629	0.127336		42.3604	0.383373		42.3649	0.065031
42.3828	1.4935		42.3783	1.36444		42.3821	0.144634		42.383	0.041605		42.3835	0.019326		42.3796	0.128094		42.3771	0.384877		42.3815	0.065311
42.3993	1.49822		42.395	1.36983		42.3987	0.145782		42.3997	0.041138		42.4002	0.019809		42.3964	0.128919		42.3937	0.386452		42.3982	0.065034
42.416	1.50316		42.4117	1.37499		42.4152	0.146886		42.4164	0.041094		42.4167	0.020085		42.413	0.129692		42.4103	0.387905		42.4149	0.065095
42.4327	1.50809		42.4284	1.38077		42.4319	0.147862		42.4329	0.040952		42.4333	0.020461		42.4298	0.130444		42.4271	0.389469		42.4316	0.065472
42.4495	1.51295		42.4453	1.3862		42.4487	0.148968		42.4495	0.040621		42.4499	0.020782		42.4467	0.131004		42.4439	0.39061		42.4484	0.065579
42.4661	1.51778		42.4621	1.39198		42.4653	0.149986		42.4663	0.040282		42.4665	0.020934		42.4633	0.131796		42.4607	0.39222		42.4651	0.065631
42.4827	1.52282		42.4788	1.39709		42.4821	0.150551		42.4831	0.04007		42.4831	0.020871		42.4801	0.13241		42.4773	0.393787		42.4818	0.065958
42.4994	1.52738		42.4955	1.40227		42.4989	0.151131		42.4999	0.0396		42.4998	0.020693		42.4968	0.13266		42.4941	0.39528		42.4986	0.065769
42.516	1.53245		42.5121	1.40741		42.5156	0.152199		42.5166	0.03929		42.5164	0.02081		42.5133	0.133034		42.5107	0.396548		42.5154	0.066007
42.5324	1.53731		42.5287	1.41319		42.5322	0.153467		42.5332	0.039075		42.5329	0.021363		42.53	0.133849		42.5273	0.398119		42.532	0.066332
42.549	1.54215		42.5453	1.41892		42.5486	0.154502		42.5497	0.039076		42.5494	0.021683		42.5464	0.134312		42.5437	0.399492		42.5485	0.066685
[truncated: 2,240 more rows]

## Sheet: Fig. 4d
	phosphate buffer	Pro-PP5	Gly-PP5	Flp-PP5	Nleu-PP5	Nme3ae-PP5
[truncated: 602 more rows]

[truncated: 4 more sheets: Refolding Fig. 5e-h, Fig. 6b-c, Fig. 6d, Fig. 7a]
